# Supplementary material for: Development and validation of a multi-dimensional diagnosis-based comorbidity index that improves prediction of death in men with prostate cancer: Nationwide, population-based register study
Source: PLoS One. 2024 Jan 18;19(1):e0296804. doi: 10.1371/journal.pone.0296804 (PMC10796041; doi:10.1371/journal.pone.0296804)
Supplement: S1 Table — (XLSX) [file pone.0296804.s003.xlsx]

## Sheet: S1 Table
S1 Table. C-indices obtained from repeated cross-validation in the development cohort.
Lambda id number	Penalized Cox model proportional hazards model corresponding to MDCI developed using 1 year of follow-up				Penalized Cox model proportional hazards model corresponding to MDCI developed using 5 years of follow-up				Penalized Cox model proportional hazards model corresponding to MDCI developed using 10 years of follow-up
	C-index	95% confidence interval	Chosen	Number of non-zero coefficients	C-index	95% confidence interval	Chosen	Number of non-zero coefficients	C-index	95% confidence interval	Chosen	Non-zero (n)
1	0.512	(0.505-0.52)		0	0.541	(0.524-0.558)		0	0.522	(0.513-0.531)		0
2	0.606	(0.594-0.619)		2	0.605	(0.604-0.606)		3	0.566	(0.562-0.57)		2
3	0.669	(0.667-0.671)		6	0.605	(0.604-0.606)		3	0.581	(0.58-0.582)		3
4	0.677	(0.673-0.68)		9	0.605	(0.604-0.606)		3	0.581	(0.58-0.582)		3
5	0.696	(0.69-0.701)		11	0.605	(0.604-0.606)		5	0.582	(0.581-0.582)		3
6	0.705	(0.703-0.707)		14	0.607	(0.605-0.61)		5	0.594	(0.589-0.599)		3
7	0.705	(0.703-0.708)		16	0.624	(0.621-0.627)		6	0.615	(0.614-0.617)		6
8	0.706	(0.704-0.708)		18	0.629	(0.628-0.631)		6	0.642	(0.639-0.645)		7
9	0.713	(0.709-0.717)		22	0.644	(0.638-0.649)		6	0.651	(0.65-0.652)		10
10	0.723	(0.72-0.726)		25	0.665	(0.664-0.667)		8	0.651	(0.651-0.652)		10
11	0.732	(0.729-0.735)		32	0.669	(0.668-0.671)		8	0.656	(0.654-0.658)		10
12	0.735	(0.733-0.737)		36	0.677	(0.676-0.678)		9	0.665	(0.664-0.666)		12
13	0.74	(0.738-0.743)		36	0.683	(0.682-0.684)		15	0.669	(0.669-0.67)		16
14	0.744	(0.741-0.747)		43	0.693	(0.691-0.694)		16	0.671	(0.67-0.672)		17
15	0.762	(0.76-0.765)		44	0.702	(0.701-0.704)		19	0.671	(0.67-0.672)		18
16	0.771	(0.768-0.774)		50	0.712	(0.711-0.713)		23	0.672	(0.671-0.673)		18
17	0.775	(0.772-0.777)		55	0.715	(0.713-0.716)		26	0.675	(0.674-0.676)		20
18	0.776	(0.773-0.779)		59	0.716	(0.714-0.717)		27	0.679	(0.678-0.68)		23
19	0.778	(0.776-0.781)		61	0.717	(0.716-0.718)		29	0.681	(0.679-0.682)		24
20	0.78	(0.777-0.784)		65	0.72	(0.719-0.721)		34	0.685	(0.684-0.687)		27
21	0.783	(0.78-0.787)		69	0.722	(0.721-0.724)		41	0.689	(0.687-0.69)		33
22	0.785	(0.782-0.788)		73	0.723	(0.722-0.725)		48	0.691	(0.69-0.692)		38
23	0.788	(0.785-0.791)		74	0.725	(0.723-0.726)		57	0.693	(0.692-0.694)		43
24	0.793	(0.79-0.796)		80	0.726	(0.724-0.727)		63	0.695	(0.694-0.695)		47
25	0.796	(0.793-0.799)		82	0.727	(0.725-0.728)		67	0.696	(0.695-0.697)		51
26	0.797	(0.794-0.8)		83	0.728	(0.726-0.729)		71	0.697	(0.696-0.698)		56
27	0.798	(0.795-0.801)		85	0.729	(0.728-0.731)		74	0.699	(0.698-0.7)		59
28	0.799	(0.796-0.802)		88	0.732	(0.73-0.733)		80	0.699	(0.698-0.7)		66
29	0.799	(0.797-0.802)		92	0.733	(0.732-0.734)		85	0.701	(0.7-0.702)		68
30	0.801	(0.798-0.804)		94	0.734	(0.733-0.735)		88	0.701	(0.701-0.702)		77
31	0.802	(0.799-0.805)		101	0.735	(0.734-0.736)		92	0.702	(0.701-0.703)		85
32	0.803	(0.8-0.806)		110	0.735	(0.734-0.736)		96	0.703	(0.702-0.704)		94
33	0.804	(0.802-0.807)		118	0.736	(0.734-0.737)		99	0.704	(0.703-0.705)		97
34	0.805	(0.803-0.808)		123	0.736	(0.735-0.737)		109	0.704	(0.703-0.705)		106
35	0.806	(0.804-0.809)		135	0.737	(0.735-0.738)		113	0.705	(0.704-0.706)		110
36	0.807	(0.804-0.81)		140	0.737	(0.736-0.738)		119	0.705	(0.704-0.706)		113
37	0.808	(0.805-0.811)		148	0.737	(0.736-0.739)		122	0.706	(0.705-0.707)		117
38	0.809	(0.806-0.811)		152	0.738	(0.736-0.739)		127	0.706	(0.705-0.707)		122
39	0.809	(0.806-0.812)		162	0.738	(0.737-0.739)		134	0.706	(0.705-0.707)		126
40	0.81	(0.807-0.812)		169	0.738	(0.737-0.74)		139	0.707	(0.706-0.708)		131
41	0.81	(0.807-0.813)		178	0.739	(0.737-0.74)		142	0.708	(0.707-0.709)		140
42	0.811	(0.808-0.813)		183	0.739	(0.738-0.741)		147	0.708	(0.707-0.709)		151
43	0.811	(0.809-0.814)		195	0.74	(0.738-0.741)		153	0.709	(0.708-0.71)		160
44	0.812	(0.809-0.814)		209	0.74	(0.739-0.741)		162	0.709	(0.708-0.71)		171
45	0.812	(0.81-0.815)		216	0.74	(0.739-0.742)		171	0.709	(0.708-0.71)		182
46	0.812	(0.81-0.815)		223	0.741	(0.739-0.742)		183	0.71	(0.709-0.711)		193
47	0.813	(0.81-0.815)		231	0.741	(0.74-0.743)		195	0.71	(0.709-0.711)		206
48	0.812	(0.81-0.815)		251	0.742	(0.741-0.744)		202	0.71	(0.709-0.712)		221
49	0.812	(0.809-0.815)		264	0.743	(0.742-0.744)		213	0.711	(0.71-0.712)		231
50	0.811	(0.809-0.814)		268	0.744	(0.743-0.745)		226	0.712	(0.711-0.713)		244
51	0.812	(0.809-0.814)		276	0.745	(0.743-0.746)		238	0.712	(0.711-0.713)		259
52	0.812	(0.809-0.814)		296	0.746	(0.744-0.747)		254	0.713	(0.712-0.714)		270
53	0.812	(0.809-0.815)		316	0.746	(0.745-0.748)		270	0.714	(0.712-0.715)		286
54	0.813	(0.81-0.815)		342	0.747	(0.745-0.748)		280	0.714	(0.713-0.715)		302
55	0.813	(0.811-0.816)		357	0.747	(0.746-0.749)		300	0.715	(0.714-0.716)		316
56	0.813	(0.811-0.816)		381	0.748	(0.746-0.749)		323	0.716	(0.715-0.717)		332
57	0.814	(0.811-0.817)		400	0.748	(0.747-0.75)		341	0.717	(0.716-0.718)		347
58	0.814	(0.811-0.817)		415	0.749	(0.747-0.75)		350	0.718	(0.717-0.719)		366
59	0.814	(0.812-0.817)		434	0.749	(0.748-0.751)		373	0.719	(0.718-0.72)		381
60	0.814	(0.812-0.817)		461	0.75	(0.749-0.751)		388	0.719	(0.718-0.72)		397
61	0.814	(0.812-0.817)		484	0.751	(0.749-0.752)		399	0.72	(0.719-0.721)		425
62	0.814	(0.812-0.817)		514	0.751	(0.75-0.753)		421	0.721	(0.72-0.721)		451
63	0.815	(0.812-0.817)	X	547	0.752	(0.751-0.753)		446	0.721	(0.72-0.722)		469
64	0.814	(0.812-0.817)		584	0.753	(0.751-0.754)		472	0.722	(0.721-0.723)		488
65	0.814	(0.812-0.817)		614	0.753	(0.752-0.754)		502	0.722	(0.722-0.723)		513
66	0.814	(0.811-0.817)		647	0.754	(0.753-0.755)		537	0.723	(0.722-0.724)		539
67	0.814	(0.811-0.816)		695	0.754	(0.753-0.755)		568	0.723	(0.723-0.724)		572
68	0.813	(0.811-0.816)		736	0.755	(0.754-0.756)		598	0.724	(0.723-0.725)		601
69	0.813	(0.811-0.816)		771	0.755	(0.754-0.756)		632	0.724	(0.723-0.725)		635
70	0.813	(0.81-0.815)		816	0.756	(0.754-0.757)		663	0.725	(0.724-0.726)		684
71	0.812	(0.81-0.815)		863	0.756	(0.755-0.757)		695	0.725	(0.724-0.726)		710
72	0.812	(0.81-0.814)		929	0.756	(0.755-0.757)		731	0.725	(0.725-0.726)		744
73	0.811	(0.809-0.814)		980	0.757	(0.756-0.758)		769	0.726	(0.725-0.727)		783
74	0.811	(0.809-0.813)		1053	0.757	(0.756-0.758)		824	0.726	(0.725-0.727)		839
75	0.811	(0.808-0.813)		1118	0.757	(0.756-0.758)		866	0.726	(0.725-0.727)		893
76	0.81	(0.808-0.812)		1183	0.757	(0.756-0.758)		914	0.727	(0.726-0.727)		942
77	0.81	(0.808-0.812)		1260	0.757	(0.756-0.759)		961	0.727	(0.726-0.728)		989
78	0.809	(0.807-0.811)		1340	0.758	(0.756-0.759)		1017	0.727	(0.726-0.728)		1038
79	0.809	(0.807-0.811)		1397	0.758	(0.757-0.759)		1074	0.727	(0.726-0.728)		1083
80	0.808	(0.806-0.81)		1450	0.758	(0.757-0.759)		1141	0.727	(0.727-0.728)		1129
81	0.807	(0.805-0.81)		1501	0.758	(0.757-0.759)		1190	0.728	(0.727-0.729)		1178
82	0.807	(0.804-0.809)		1573	0.758	(0.757-0.759)		1243	0.728	(0.727-0.729)		1245
83	0.806	(0.804-0.808)		1630	0.758	(0.757-0.759)		1299	0.728	(0.727-0.729)		1298
84	0.805	(0.803-0.807)		1709	0.758	(0.757-0.759)	X	1378	0.728	(0.727-0.729)		1354
85	0.804	(0.802-0.807)		1778	0.758	(0.757-0.759)		1431	0.728	(0.727-0.729)		1419
86	0.803	(0.801-0.806)		1858	0.758	(0.757-0.759)		1486	0.728	(0.727-0.729)		1486
87	0.802	(0.8-0.804)		1934	0.758	(0.757-0.759)		1550	0.728	(0.727-0.729)	X	1543
88	0.801	(0.799-0.804)		2021	0.758	(0.757-0.759)		1624	0.728	(0.727-0.729)		1606
89	0.8	(0.798-0.803)		2120	0.758	(0.757-0.759)		1688	0.728	(0.727-0.729)		1659
90	0.799	(0.797-0.802)		2192	0.758	(0.756-0.759)		1750	0.728	(0.727-0.729)		1720
91	0.798	(0.796-0.801)		2266	0.757	(0.756-0.759)		1802	0.728	(0.727-0.729)		1786
92	0.798	(0.795-0.8)		2349	0.757	(0.756-0.758)		1866	0.728	(0.727-0.729)		1872
93	0.797	(0.794-0.799)		2438	0.757	(0.756-0.758)		1957	0.728	(0.727-0.729)		1938
94	0.796	(0.793-0.798)		2531	0.757	(0.756-0.758)		2028	0.728	(0.727-0.728)		2020
95	0.795	(0.792-0.797)		2614	0.756	(0.755-0.758)		2084	0.727	(0.726-0.728)		2102
96	0.794	(0.791-0.796)		2688	0.756	(0.755-0.757)		2152	0.727	(0.726-0.728)		2175
97	0.793	(0.79-0.795)		2767	0.756	(0.755-0.757)		2240	0.727	(0.726-0.728)		2232
98	0.791	(0.789-0.794)		2863	0.756	(0.755-0.757)		2323	0.727	(0.726-0.728)		2301
99	0.79	(0.788-0.793)		2954	0.755	(0.754-0.757)		2404	0.727	(0.726-0.728)		2381
100	0.789	(0.787-0.792)		3042	0.755	(0.754-0.756)		2488	0.727	(0.726-0.728)		2459
