# Supplementary material for: Development and validation of a multi-dimensional diagnosis-based comorbidity index that improves prediction of death in men with prostate cancer: Nationwide, population-based register study
Source: PLoS One. 2024 Jan 18;19(1):e0296804. doi: 10.1371/journal.pone.0296804 (PMC10796041; doi:10.1371/journal.pone.0296804)
Supplement: S2 Table — (XLSX) [file pone.0296804.s004.xlsx]

## Sheet: S2 Table
S2 Table. Predictors and estimates in the multi-dimensional diagnosis-based comorbidity indices (MDCI) developed using 10 years of follow-up. Arranged according to absolute magnitude of coefficient in decreasing order.
Coefficient	ICD-10 code	Number och characters	Predictor	Label
0.698642	C2	2	Recency - within 365 days	Neoplasms and diseases of the blood and blood-forming organs
0.551991	F0	2	Occurrence - primary or secondary diagnosis	Mental and behavioral disorders
0.538648	C79	3	Occurrence - primary or secondary diagnosis	Neoplasms and diseases of the blood and blood-forming organs
0.53504	C7	2	Recency - within 90 days	Neoplasms and diseases of the blood and blood-forming organs
0.517343	C2	2	Recency - within 90 days	Neoplasms and diseases of the blood and blood-forming organs
0.492618	C1	2	Recency - within 90 days	Neoplasms and diseases of the blood and blood-forming organs
0.488403	C34	3	Recency - within 90 days	Neoplasms and diseases of the blood and blood-forming organs
0.465088	C787	4	Occurrence - primary or secondary diagnosis	Neoplasms and diseases of the blood and blood-forming organs
0.449061	R18	3	Occurrence - primary or secondary diagnosis	Symptoms, signs, and abnormal clinical and laboratory findings, not elsewhere classified
0.444584	C78	3	Occurrence - primary or secondary diagnosis	Neoplasms and diseases of the blood and blood-forming organs
0.433769	G20	3	Occurrence - primary or secondary diagnosis	Diseases of the nervous system
0.424748	C9	2	Duration - at least 7 days	Neoplasms and diseases of the blood and blood-forming organs
0.362543	C3	2	Recency - within 90 days	Neoplasms and diseases of the blood and blood-forming organs
0.361453	J84	3	Recency - within 365 days	Diseases of the respiratory system
0.357787	G3	2	Occurrence - primary or secondary diagnosis	Diseases of the nervous system
0.355696	F1	2	Occurrence - primary or secondary diagnosis	Mental and behavioral disorders
-0.345725	C20	3	Recency - within 180 days	Neoplasms and diseases of the blood and blood-forming organs
0.345481	F2	2	Occurrence - primary or secondary diagnosis	Mental and behavioral disorders
0.344966	Z511	4	Recency - within 365 days	Factors influencing health status and contact with health services
0.342702	C3	2	Occurrence - primary or secondary diagnosis	Neoplasms and diseases of the blood and blood-forming organs
0.330454	C16	3	Occurrence - primary diagnosis	Neoplasms and diseases of the blood and blood-forming organs
-0.322114	Z491	4	Occurrence - primary diagnosis	Factors influencing health status and contact with health services
0.319953	G1	2	Occurrence - primary or secondary diagnosis	Diseases of the nervous system
0.311501	J84	3	Frequency - at least 3 unique dates	Diseases of the respiratory system
0.307754	Q61	3	Occurrence - primary or secondary diagnosis	Other
0.28767	C0	2	Frequency - at least 3 unique dates	Neoplasms and diseases of the blood and blood-forming organs
0.285057	G1	2	Occurrence - primary diagnosis	Diseases of the nervous system
0.280708	C780	4	Occurrence - primary or secondary diagnosis	Neoplasms and diseases of the blood and blood-forming organs
0.275755	Z511	4	Recency - within 180 days	Factors influencing health status and contact with health services
0.262837	K7	2	Recency - within 365 days	Diseases of the digestive system
0.261224	Z940	4	Duration - at least 7 days	Factors influencing health status and contact with health services
-0.259717	C20	3	Recency - within 365 days	Neoplasms and diseases of the blood and blood-forming organs
0.259405	J841	4	Occurrence - primary or secondary diagnosis	Diseases of the respiratory system
0.259135	C9	2	Recency - within 90 days	Neoplasms and diseases of the blood and blood-forming organs
0.255579	C4	2	Duration - at least 7 days	Neoplasms and diseases of the blood and blood-forming organs
-0.254052	S723	4	Occurrence - primary or secondary diagnosis	Injury, poisoning and certain other consequences of external causes
-0.252151	G308	4	Occurrence - primary or secondary diagnosis	Diseases of the nervous system
0.248934	C8	2	Occurrence - primary or secondary diagnosis	Neoplasms and diseases of the blood and blood-forming organs
0.246644	I50	3	Occurrence - primary or secondary diagnosis	Diseases of the circulatory system
0.240259	I500	4	Recency - within 90 days	Diseases of the circulatory system
0.239303	C1	2	Recency - within 180 days	Neoplasms and diseases of the blood and blood-forming organs
0.234564	J44	3	Occurrence - primary or secondary diagnosis	Diseases of the respiratory system
-0.234518	C787	4	Occurrence - primary diagnosis	Neoplasms and diseases of the blood and blood-forming organs
0.234254	K70	3	Occurrence - primary diagnosis	Diseases of the digestive system
0.234155	R40	3	Occurrence - primary diagnosis	Symptoms, signs, and abnormal clinical and laboratory findings, not elsewhere classified
-0.233392	F059	4	Occurrence - primary or secondary diagnosis	Mental and behavioral disorders
-0.230839	G454	4	Occurrence - primary or secondary diagnosis	Diseases of the nervous system
0.230289	I6	2	Occurrence - primary or secondary diagnosis	Diseases of the circulatory system
0.228649	J961	4	Occurrence - primary or secondary diagnosis	Diseases of the respiratory system
0.228419	J9619	5	Occurrence - primary or secondary diagnosis	Diseases of the respiratory system
0.225688	D3	2	Recency - within 90 days	Neoplasms and diseases of the blood and blood-forming organs
0.225259	R13	3	Recency - within 180 days	Symptoms, signs, and abnormal clinical and laboratory findings, not elsewhere classified
0.224789	C9	2	Recency - within 180 days	Neoplasms and diseases of the blood and blood-forming organs
-0.219338	J1	2	Frequency - at least 4 unique dates	Diseases of the respiratory system
0.216422	C349	4	Frequency - at least 2 unique dates	Neoplasms and diseases of the blood and blood-forming organs
0.214607	G2	2	Duration - at least 7 days	Diseases of the nervous system
0.212458	S422	4	Duration - at least 7 days	Injury, poisoning and certain other consequences of external causes
0.212253	M05	3	Occurrence - primary or secondary diagnosis	Diseases of the musculoskeletal system and connective tissue
-0.211232	M189	4	Occurrence - primary diagnosis	Diseases of the musculoskeletal system and connective tissue
0.207149	F01	3	Occurrence - primary or secondary diagnosis	Mental and behavioral disorders
0.206297	L979X	5	Occurrence - primary or secondary diagnosis	Diseases of the skin and subcutaneous tissue
-0.205968	H353	4	Duration - at least 7 days	Ear, nose, or throat diseases
0.200853	R740	4	Occurrence - primary or secondary diagnosis	Symptoms, signs, and abnormal clinical and laboratory findings, not elsewhere classified
0.200669	S72	3	Occurrence - primary or secondary diagnosis	Injury, poisoning and certain other consequences of external causes
0.200012	I42	3	Duration - at least 7 days	Diseases of the circulatory system
0.199516	J43	3	Occurrence - primary or secondary diagnosis	Diseases of the respiratory system
0.19949	B18	3	Occurrence - primary or secondary diagnosis	Infectious and parasitic diseases
0.196799	G40	3	Occurrence - primary or secondary diagnosis	Diseases of the nervous system
0.196068	C8	2	Recency - within 180 days	Neoplasms and diseases of the blood and blood-forming organs
0.193274	A4	2	Recency - within 90 days	Infectious and parasitic diseases
0.193228	C2	2	Recency - within 180 days	Neoplasms and diseases of the blood and blood-forming organs
-0.193071	Z924	4	Occurrence - primary or secondary diagnosis	Factors influencing health status and contact with health services
-0.192661	Z83	3	Occurrence - primary diagnosis	Factors influencing health status and contact with health services
0.192555	C9	2	Occurrence - primary or secondary diagnosis	Neoplasms and diseases of the blood and blood-forming organs
0.19213	Z43	3	Occurrence - primary diagnosis	Factors influencing health status and contact with health services
-0.191725	F2999	5	Occurrence - primary or secondary diagnosis	Mental and behavioral disorders
0.189375	C43	3	Frequency - at least 3 unique dates	Neoplasms and diseases of the blood and blood-forming organs
0.188028	R32	3	Occurrence - primary or secondary diagnosis	Symptoms, signs, and abnormal clinical and laboratory findings, not elsewhere classified
0.187976	G30	3	Frequency - at least 2 unique dates	Diseases of the nervous system
0.187932	I85	3	Occurrence - primary or secondary diagnosis	Diseases of the circulatory system
0.187699	F20	3	Occurrence - primary or secondary diagnosis	Mental and behavioral disorders
0.185736	J841	4	Occurrence - primary diagnosis	Diseases of the respiratory system
0.185724	C900	4	Recency - within 365 days	Neoplasms and diseases of the blood and blood-forming organs
0.18569	Z7209	5	Occurrence - primary or secondary diagnosis	Factors influencing health status and contact with health services
-0.183348	T840F	5	Recency - within 365 days	Injury, poisoning and certain other consequences of external causes
0.183227	L1	2	Occurrence - primary diagnosis	Diseases of the skin and subcutaneous tissue
0.182369	L0	2	Duration - at least 7 days	Diseases of the skin and subcutaneous tissue
0.181018	N180	4	Occurrence - primary or secondary diagnosis	Diseases of the genitourinary system
0.180923	J4	2	Duration - at least 14 days	Diseases of the respiratory system
0.178701	E1	2	Occurrence - primary or secondary diagnosis	Endocrine, nutritional, and metabolic diseases
0.177163	M3	2	Duration - at least 14 days	Diseases of the musculoskeletal system and connective tissue
-0.176293	Z269	4	Occurrence - primary diagnosis	Factors influencing health status and contact with health services
0.172126	B182	4	Occurrence - primary or secondary diagnosis	Infectious and parasitic diseases
0.171238	L899	4	Occurrence - primary or secondary diagnosis	Diseases of the skin and subcutaneous tissue
0.170185	J1	2	Recency - within 90 days	Diseases of the respiratory system
0.169998	Z49	3	Frequency - at least 3 unique dates	Factors influencing health status and contact with health services
-0.168026	I6099	5	Occurrence - primary diagnosis	Diseases of the circulatory system
0.167606	M702	4	Occurrence - primary or secondary diagnosis	Diseases of the musculoskeletal system and connective tissue
0.167439	D6	2	Recency - within 365 days	Neoplasms and diseases of the blood and blood-forming organs
0.16705	I214X	5	Duration - at least 7 days	Diseases of the circulatory system
0.165702	I702	4	Occurrence - primary or secondary diagnosis	Diseases of the circulatory system
0.165135	C1	2	Recency - within 365 days	Neoplasms and diseases of the blood and blood-forming organs
0.165086	I48	3	Occurrence - primary or secondary diagnosis	Diseases of the circulatory system
0.16497	I714	4	Occurrence - primary or secondary diagnosis	Diseases of the circulatory system
0.164569	G2	2	Frequency - at least 2 unique dates	Diseases of the nervous system
-0.164399	F067	4	Occurrence - primary or secondary diagnosis	Mental and behavioral disorders
0.161446	L97	3	Recency - within 365 days	Diseases of the skin and subcutaneous tissue
0.160922	C77	3	Occurrence - primary or secondary diagnosis	Neoplasms and diseases of the blood and blood-forming organs
0.159844	C4	2	Recency - within 90 days	Neoplasms and diseases of the blood and blood-forming organs
0.159117	C78	3	Recency - within 365 days	Neoplasms and diseases of the blood and blood-forming organs
0.159029	D696	4	Occurrence - primary or secondary diagnosis	Neoplasms and diseases of the blood and blood-forming organs
-0.158373	C78	3	Occurrence - primary diagnosis	Neoplasms and diseases of the blood and blood-forming organs
0.157758	S7	2	Occurrence - primary or secondary diagnosis	Injury, poisoning and certain other consequences of external causes
0.156026	G30	3	Occurrence - primary or secondary diagnosis	Diseases of the nervous system
0.155064	I350	4	Occurrence - primary or secondary diagnosis	Diseases of the circulatory system
0.154753	Z094B	5	Occurrence - primary or secondary diagnosis	Factors influencing health status and contact with health services
0.152362	D4	2	Duration - at least 7 days	Neoplasms and diseases of the blood and blood-forming organs
0.151237	K86	3	Occurrence - primary or secondary diagnosis	Diseases of the digestive system
-0.14982	Z50	3	Frequency - at least 4 unique dates	Factors influencing health status and contact with health services
0.149782	E660	4	Occurrence - primary diagnosis	Endocrine, nutritional, and metabolic diseases
0.149433	K56	3	Duration - at least 14 days	Diseases of the digestive system
0.148837	Z510	4	Recency - within 365 days	Factors influencing health status and contact with health services
0.148705	B91	3	Occurrence - primary or secondary diagnosis	Infectious and parasitic diseases
-0.147742	H400A	5	Frequency - at least 4 unique dates	Ear, nose, or throat diseases
0.147707	H431	4	Occurrence - primary or secondary diagnosis	Ear, nose, or throat diseases
0.147635	R63	3	Occurrence - primary or secondary diagnosis	Symptoms, signs, and abnormal clinical and laboratory findings, not elsewhere classified
0.145751	I7	2	Occurrence - primary or secondary diagnosis	Diseases of the circulatory system
0.145725	Z5109	5	Recency - within 365 days	Factors influencing health status and contact with health services
-0.145457	D4859	5	Recency - within 180 days	Neoplasms and diseases of the blood and blood-forming organs
0.144989	C2	2	Occurrence - primary or secondary diagnosis	Neoplasms and diseases of the blood and blood-forming organs
0.143987	G3	2	Duration - at least 14 days	Diseases of the nervous system
-0.14246	G43	3	Occurrence - primary or secondary diagnosis	Diseases of the nervous system
0.14206	G7	2	Occurrence - primary or secondary diagnosis	Diseases of the nervous system
0.142012	M80	3	Occurrence - primary or secondary diagnosis	Diseases of the musculoskeletal system and connective tissue
-0.141872	G25	3	Frequency - at least 2 unique dates	Diseases of the nervous system
0.141709	N30	3	Recency - within 365 days	Diseases of the genitourinary system
0.141517	D381	4	Recency - within 365 days	Neoplasms and diseases of the blood and blood-forming organs
0.141346	N1	2	Occurrence - primary or secondary diagnosis	Diseases of the genitourinary system
0.140624	F2	2	Occurrence - primary diagnosis	Mental and behavioral disorders
-0.140274	B9689	5	Occurrence - primary or secondary diagnosis	Infectious and parasitic diseases
0.139595	B1829	5	Occurrence - primary or secondary diagnosis	Infectious and parasitic diseases
0.139275	C9	2	Duration - at least 14 days	Neoplasms and diseases of the blood and blood-forming organs
0.138219	J6	2	Occurrence - primary diagnosis	Diseases of the respiratory system
0.13797	S6239	5	Occurrence - primary or secondary diagnosis	Injury, poisoning and certain other consequences of external causes
0.137748	S8	2	Duration - at least 7 days	Injury, poisoning and certain other consequences of external causes
-0.137677	S636	4	Occurrence - primary diagnosis	Injury, poisoning and certain other consequences of external causes
0.137493	K7	2	Occurrence - primary or secondary diagnosis	Diseases of the digestive system
-0.136328	L900	4	Occurrence - primary diagnosis	Diseases of the skin and subcutaneous tissue
0.135857	S526	4	Occurrence - primary diagnosis	Injury, poisoning and certain other consequences of external causes
0.135018	K4	2	Duration - at least 7 days	Diseases of the digestive system
0.134942	F10	3	Occurrence - primary or secondary diagnosis	Mental and behavioral disorders
-0.134473	Z953	4	Occurrence - primary or secondary diagnosis	Factors influencing health status and contact with health services
0.134145	E115	4	Frequency - at least 2 unique dates	Endocrine, nutritional, and metabolic diseases
0.133926	I710	4	Occurrence - primary diagnosis	Diseases of the circulatory system
0.133014	R2	2	Recency - within 90 days	Symptoms, signs, and abnormal clinical and laboratory findings, not elsewhere classified
0.132601	C449S	5	Occurrence - primary or secondary diagnosis	Neoplasms and diseases of the blood and blood-forming organs
0.132312	J441	4	Recency - within 365 days	Diseases of the respiratory system
0.131425	Z6	2	Occurrence - primary or secondary diagnosis	Factors influencing health status and contact with health services
-0.131349	F341	4	Occurrence - primary or secondary diagnosis	Mental and behavioral disorders
0.131254	I420	4	Occurrence - primary or secondary diagnosis	Diseases of the circulatory system
0.130873	E66	3	Occurrence - primary or secondary diagnosis	Endocrine, nutritional, and metabolic diseases
-0.13078	R1039	5	Occurrence - primary or secondary diagnosis	Symptoms, signs, and abnormal clinical and laboratory findings, not elsewhere classified
0.130625	M100	4	Occurrence - primary or secondary diagnosis	Diseases of the musculoskeletal system and connective tissue
0.128982	C7	2	Recency - within 365 days	Neoplasms and diseases of the blood and blood-forming organs
-0.12891	J348	4	Occurrence - primary diagnosis	Diseases of the respiratory system
0.128429	D4	2	Recency - within 180 days	Neoplasms and diseases of the blood and blood-forming organs
0.128221	K294	4	Occurrence - primary or secondary diagnosis	Diseases of the digestive system
0.126986	N18	3	Occurrence - primary or secondary diagnosis	Diseases of the genitourinary system
0.12665	S09	3	Occurrence - primary diagnosis	Injury, poisoning and certain other consequences of external causes
0.126204	F03	3	Occurrence - primary or secondary diagnosis	Mental and behavioral disorders
0.126065	I44	3	Duration - at least 7 days	Diseases of the circulatory system
0.123807	E8719	5	Occurrence - primary or secondary diagnosis	Endocrine, nutritional, and metabolic diseases
0.123755	J4	2	Occurrence - primary or secondary diagnosis	Diseases of the respiratory system
0.123666	M244	4	Occurrence - primary or secondary diagnosis	Diseases of the musculoskeletal system and connective tissue
0.12233	F01	3	Frequency - at least 2 unique dates	Mental and behavioral disorders
-0.121933	Z850C	5	Occurrence - primary or secondary diagnosis	Factors influencing health status and contact with health services
0.121288	K74	3	Occurrence - primary or secondary diagnosis	Diseases of the digestive system
-0.12122	G4739	5	Occurrence - primary or secondary diagnosis	Diseases of the nervous system
-0.121109	N10	3	Occurrence - primary or secondary diagnosis	Diseases of the genitourinary system
-0.120905	Z88	3	Occurrence - primary or secondary diagnosis	Factors influencing health status and contact with health services
0.120794	C7	2	Duration - at least 14 days	Neoplasms and diseases of the blood and blood-forming organs
0.12021	S0	2	Recency - within 180 days	Injury, poisoning and certain other consequences of external causes
-0.119761	L57	3	Recency - within 365 days	Diseases of the skin and subcutaneous tissue
-0.119414	D3819	5	Frequency - at least 2 unique dates	Neoplasms and diseases of the blood and blood-forming organs
0.118628	D630	4	Occurrence - primary or secondary diagnosis	Neoplasms and diseases of the blood and blood-forming organs
0.118551	I500	4	Frequency - at least 4 unique dates	Diseases of the circulatory system
-0.117489	Z5109	5	Frequency - at least 3 unique dates	Factors influencing health status and contact with health services
0.116894	C8	2	Duration - at least 14 days	Neoplasms and diseases of the blood and blood-forming organs
0.116521	F2	2	Recency - within 365 days	Mental and behavioral disorders
-0.116415	M232	4	Occurrence - primary diagnosis	Diseases of the musculoskeletal system and connective tissue
-0.116113	N41	3	Occurrence - primary or secondary diagnosis	Diseases of the genitourinary system
-0.114978	Z27	3	Occurrence - primary or secondary diagnosis	Factors influencing health status and contact with health services
0.114857	R17	3	Occurrence - primary or secondary diagnosis	Symptoms, signs, and abnormal clinical and laboratory findings, not elsewhere classified
0.114784	Z94	3	Occurrence - primary or secondary diagnosis	Factors influencing health status and contact with health services
0.114119	C7	2	Recency - within 180 days	Neoplasms and diseases of the blood and blood-forming organs
-0.114075	D472	4	Frequency - at least 2 unique dates	Neoplasms and diseases of the blood and blood-forming organs
0.11342	F20	3	Duration - at least 7 days	Mental and behavioral disorders
0.113345	J44	3	Frequency - at least 2 unique dates	Diseases of the respiratory system
0.112978	M5499	5	Recency - within 180 days	Diseases of the musculoskeletal system and connective tissue
-0.112628	H93	3	Occurrence - primary or secondary diagnosis	Ear, nose, or throat diseases
0.112425	K2	2	Duration - at least 7 days	Diseases of the digestive system
-0.11129	H438B	5	Recency - within 90 days	Ear, nose, or throat diseases
0.111266	L97	3	Occurrence - primary or secondary diagnosis	Diseases of the skin and subcutaneous tissue
0.110665	J44	3	Recency - within 365 days	Diseases of the respiratory system
0.110606	B9	2	Duration - at least 7 days	Infectious and parasitic diseases
0.110371	N18	3	Recency - within 180 days	Diseases of the genitourinary system
-0.109897	F412	4	Frequency - at least 2 unique dates	Mental and behavioral disorders
0.10909	M488K	5	Occurrence - primary or secondary diagnosis	Diseases of the musculoskeletal system and connective tissue
-0.10872	M795	4	Occurrence - primary or secondary diagnosis	Diseases of the musculoskeletal system and connective tissue
-0.10861	I839	4	Occurrence - primary diagnosis	Diseases of the circulatory system
-0.108415	M31	3	Frequency - at least 3 unique dates	Diseases of the musculoskeletal system and connective tissue
0.108234	R41	3	Recency - within 180 days	Symptoms, signs, and abnormal clinical and laboratory findings, not elsewhere classified
0.10819	G20	3	Frequency - at least 2 unique dates	Diseases of the nervous system
-0.107469	I25	3	Recency - within 365 days	Diseases of the circulatory system
0.107258	M4809	5	Duration - at least 7 days	Diseases of the musculoskeletal system and connective tissue
0.107256	R70	3	Occurrence - primary or secondary diagnosis	Symptoms, signs, and abnormal clinical and laboratory findings, not elsewhere classified
0.107075	T889	4	Occurrence - primary or secondary diagnosis	Injury, poisoning and certain other consequences of external causes
0.106452	G91	3	Occurrence - primary or secondary diagnosis	Diseases of the nervous system
0.106311	I6	2	Duration - at least 7 days	Diseases of the circulatory system
-0.105806	N20	3	Occurrence - primary diagnosis	Diseases of the genitourinary system
0.105431	I340	4	Occurrence - primary or secondary diagnosis	Diseases of the circulatory system
0.105373	F103	4	Occurrence - primary or secondary diagnosis	Mental and behavioral disorders
0.105314	T8	2	Recency - within 180 days	Injury, poisoning and certain other consequences of external causes
-0.105218	R002	4	Occurrence - primary diagnosis	Symptoms, signs, and abnormal clinical and laboratory findings, not elsewhere classified
-0.105088	J10	3	Occurrence - primary or secondary diagnosis	Diseases of the respiratory system
0.104592	Z518	4	Occurrence - primary or secondary diagnosis	Factors influencing health status and contact with health services
0.10432	G2	2	Recency - within 180 days	Diseases of the nervous system
0.103572	J2	2	Recency - within 365 days	Diseases of the respiratory system
0.103471	R29	3	Occurrence - primary diagnosis	Symptoms, signs, and abnormal clinical and laboratory findings, not elsewhere classified
0.102526	Z49	3	Frequency - at least 2 unique dates	Factors influencing health status and contact with health services
-0.102342	F1029	5	Frequency - at least 4 unique dates	Mental and behavioral disorders
0.102131	I1	2	Duration - at least 7 days	Diseases of the circulatory system
-0.101919	J4509	5	Occurrence - primary or secondary diagnosis	Diseases of the respiratory system
0.101273	S325	4	Occurrence - primary diagnosis	Injury, poisoning and certain other consequences of external causes
-0.100983	R51	3	Occurrence - primary or secondary diagnosis	Symptoms, signs, and abnormal clinical and laboratory findings, not elsewhere classified
0.100807	R634	4	Occurrence - primary or secondary diagnosis	Symptoms, signs, and abnormal clinical and laboratory findings, not elsewhere classified
0.100747	D4	2	Frequency - at least 4 unique dates	Neoplasms and diseases of the blood and blood-forming organs
0.100382	J3709	5	Occurrence - primary or secondary diagnosis	Diseases of the respiratory system
-0.0999493	J45	3	Recency - within 365 days	Diseases of the respiratory system
-0.0999037	R06	3	Frequency - at least 3 unique dates	Symptoms, signs, and abnormal clinical and laboratory findings, not elsewhere classified
0.0998538	J1	2	Occurrence - primary or secondary diagnosis	Diseases of the respiratory system
0.099797	T793	4	Occurrence - primary or secondary diagnosis	Injury, poisoning and certain other consequences of external causes
-0.0991567	I495C	5	Occurrence - primary or secondary diagnosis	Diseases of the circulatory system
0.0989526	I500	4	Duration - at least 7 days	Diseases of the circulatory system
0.0988844	I830	4	Occurrence - primary diagnosis	Diseases of the circulatory system
0.0985071	H470	4	Occurrence - primary or secondary diagnosis	Ear, nose, or throat diseases
0.098425	Z511	4	Frequency - at least 4 unique dates	Factors influencing health status and contact with health services
0.0982284	Z51	3	Duration - at least 14 days	Factors influencing health status and contact with health services
0.0981531	G450	4	Occurrence - primary diagnosis	Diseases of the nervous system
-0.0980105	K219	4	Occurrence - primary or secondary diagnosis	Diseases of the digestive system
0.0976106	H44	3	Occurrence - primary or secondary diagnosis	Ear, nose, or throat diseases
-0.0975377	M6749	5	Occurrence - primary or secondary diagnosis	Diseases of the musculoskeletal system and connective tissue
0.0971934	K12	3	Occurrence - primary or secondary diagnosis	Diseases of the digestive system
0.0971658	E210	4	Occurrence - primary or secondary diagnosis	Endocrine, nutritional, and metabolic diseases
0.0966775	M7	2	Duration - at least 7 days	Diseases of the musculoskeletal system and connective tissue
-0.0966253	S720	4	Frequency - at least 3 unique dates	Injury, poisoning and certain other consequences of external causes
0.09648	D7	2	Occurrence - primary or secondary diagnosis	Neoplasms and diseases of the blood and blood-forming organs
-0.0957548	M674	4	Occurrence - primary or secondary diagnosis	Diseases of the musculoskeletal system and connective tissue
-0.0957475	B351	4	Occurrence - primary or secondary diagnosis	Infectious and parasitic diseases
0.0954076	C78	3	Frequency - at least 2 unique dates	Neoplasms and diseases of the blood and blood-forming organs
0.0950637	F31	3	Occurrence - primary diagnosis	Mental and behavioral disorders
-0.0946499	Z269	4	Occurrence - primary or secondary diagnosis	Factors influencing health status and contact with health services
-0.094299	H43	3	Occurrence - primary or secondary diagnosis	Ear, nose, or throat diseases
0.0941456	E1	2	Duration - at least 14 days	Endocrine, nutritional, and metabolic diseases
0.0941136	E143	4	Frequency - at least 4 unique dates	Endocrine, nutritional, and metabolic diseases
0.0937839	F1	2	Duration - at least 7 days	Mental and behavioral disorders
-0.093652	G301	4	Occurrence - primary or secondary diagnosis	Diseases of the nervous system
0.093236	R071	4	Occurrence - primary or secondary diagnosis	Symptoms, signs, and abnormal clinical and laboratory findings, not elsewhere classified
0.0932292	Z0339	5	Recency - within 180 days	Factors influencing health status and contact with health services
0.093227	K25	3	Occurrence - primary or secondary diagnosis	Diseases of the digestive system
0.0932181	F34	3	Occurrence - primary diagnosis	Mental and behavioral disorders
0.0930987	E1059	5	Occurrence - primary or secondary diagnosis	Endocrine, nutritional, and metabolic diseases
-0.0925326	I489C	5	Occurrence - primary diagnosis	Diseases of the circulatory system
0.0915179	C34	3	Recency - within 180 days	Neoplasms and diseases of the blood and blood-forming organs
-0.0910378	K565	4	Occurrence - primary or secondary diagnosis	Diseases of the digestive system
-0.0909625	H80	3	Occurrence - primary diagnosis	Ear, nose, or throat diseases
-0.0905398	G46	3	Occurrence - primary or secondary diagnosis	Diseases of the nervous system
-0.0903701	Z089A	5	Recency - within 365 days	Factors influencing health status and contact with health services
-0.0901578	F103	4	Frequency - at least 2 unique dates	Mental and behavioral disorders
-0.0900943	H811	4	Occurrence - primary or secondary diagnosis	Ear, nose, or throat diseases
-0.0897397	C851	4	Occurrence - primary diagnosis	Neoplasms and diseases of the blood and blood-forming organs
-0.089615	H353F	5	Occurrence - primary or secondary diagnosis	Ear, nose, or throat diseases
0.0895972	J690	4	Occurrence - primary or secondary diagnosis	Diseases of the respiratory system
-0.0895467	L81	3	Occurrence - primary diagnosis	Diseases of the skin and subcutaneous tissue
-0.0894985	R238	4	Occurrence - primary diagnosis	Symptoms, signs, and abnormal clinical and laboratory findings, not elsewhere classified
-0.0894513	S519	4	Occurrence - primary or secondary diagnosis	Injury, poisoning and certain other consequences of external causes
0.0892778	R1	2	Recency - within 90 days	Symptoms, signs, and abnormal clinical and laboratory findings, not elsewhere classified
0.0887843	J1	2	Duration - at least 7 days	Diseases of the respiratory system
-0.0883205	J45	3	Occurrence - primary or secondary diagnosis	Diseases of the respiratory system
0.0880972	N2	2	Duration - at least 7 days	Diseases of the genitourinary system
0.0880882	E14	3	Recency - within 365 days	Endocrine, nutritional, and metabolic diseases
-0.0878226	H3339	5	Occurrence - primary or secondary diagnosis	Ear, nose, or throat diseases
-0.0877359	Z538	4	Occurrence - primary or secondary diagnosis	Factors influencing health status and contact with health services
0.0876119	I50	3	Recency - within 90 days	Diseases of the circulatory system
-0.0875617	M2329	5	Occurrence - primary or secondary diagnosis	Diseases of the musculoskeletal system and connective tissue
0.0874257	J9	2	Recency - within 365 days	Diseases of the respiratory system
0.0874071	N3	2	Duration - at least 7 days	Diseases of the genitourinary system
0.0873008	I27	3	Occurrence - primary or secondary diagnosis	Diseases of the circulatory system
-0.0871302	M75	3	Occurrence - primary diagnosis	Diseases of the musculoskeletal system and connective tissue
0.0867642	G20	3	Duration - at least 7 days	Diseases of the nervous system
-0.0865805	G409	4	Frequency - at least 3 unique dates	Diseases of the nervous system
0.0862564	Z97	3	Occurrence - primary or secondary diagnosis	Factors influencing health status and contact with health services
0.0857026	K02	3	Occurrence - primary or secondary diagnosis	Diseases of the digestive system
0.0855847	Z511	4	Frequency - at least 2 unique dates	Factors influencing health status and contact with health services
0.0854963	I219	4	Duration - at least 7 days	Diseases of the circulatory system
-0.0851425	J30	3	Occurrence - primary or secondary diagnosis	Diseases of the respiratory system
-0.0850988	N320	4	Occurrence - primary or secondary diagnosis	Diseases of the genitourinary system
0.0850731	Z452	4	Occurrence - primary or secondary diagnosis	Factors influencing health status and contact with health services
0.0845503	R31	3	Recency - within 180 days	Symptoms, signs, and abnormal clinical and laboratory findings, not elsewhere classified
0.0844253	K830	4	Occurrence - primary or secondary diagnosis	Diseases of the digestive system
0.084042	N1	2	Recency - within 90 days	Diseases of the genitourinary system
0.0839986	F02	3	Occurrence - primary or secondary diagnosis	Mental and behavioral disorders
-0.0838756	K802	4	Frequency - at least 2 unique dates	Diseases of the digestive system
0.0837755	J8	2	Recency - within 180 days	Diseases of the respiratory system
-0.0836088	M51	3	Occurrence - primary or secondary diagnosis	Diseases of the musculoskeletal system and connective tissue
0.0835668	M4859	5	Occurrence - primary or secondary diagnosis	Diseases of the musculoskeletal system and connective tissue
0.0833322	I120	4	Occurrence - primary diagnosis	Diseases of the circulatory system
0.0832434	S422	4	Occurrence - primary diagnosis	Injury, poisoning and certain other consequences of external causes
0.0831102	R13	3	Occurrence - primary or secondary diagnosis	Symptoms, signs, and abnormal clinical and laboratory findings, not elsewhere classified
0.082997	F03	3	Occurrence - primary diagnosis	Mental and behavioral disorders
-0.0828357	S019	4	Recency - within 365 days	Injury, poisoning and certain other consequences of external causes
-0.0827681	L9799	5	Frequency - at least 2 unique dates	Diseases of the skin and subcutaneous tissue
0.0821735	R119	4	Recency - within 365 days	Symptoms, signs, and abnormal clinical and laboratory findings, not elsewhere classified
0.0819785	A4	2	Duration - at least 14 days	Infectious and parasitic diseases
0.0818791	Z51	3	Recency - within 90 days	Factors influencing health status and contact with health services
0.0817433	R060	4	Recency - within 180 days	Symptoms, signs, and abnormal clinical and laboratory findings, not elsewhere classified
0.0816335	Z03	3	Recency - within 180 days	Factors influencing health status and contact with health services
0.0816239	I472	4	Occurrence - primary diagnosis	Diseases of the circulatory system
0.0814686	F102	4	Occurrence - primary or secondary diagnosis	Mental and behavioral disorders
0.0814396	D649	4	Frequency - at least 2 unique dates	Neoplasms and diseases of the blood and blood-forming organs
-0.0811661	R300	4	Occurrence - primary diagnosis	Symptoms, signs, and abnormal clinical and laboratory findings, not elsewhere classified
0.0807323	I82	3	Occurrence - primary diagnosis	Diseases of the circulatory system
0.0806359	C9119	5	Frequency - at least 4 unique dates	Neoplasms and diseases of the blood and blood-forming organs
0.0803896	G91	3	Occurrence - primary diagnosis	Diseases of the nervous system
0.0796853	Z094B	5	Occurrence - primary diagnosis	Factors influencing health status and contact with health services
-0.0796508	H904	4	Occurrence - primary diagnosis	Ear, nose, or throat diseases
0.0794441	D64	3	Occurrence - primary or secondary diagnosis	Neoplasms and diseases of the blood and blood-forming organs
0.0790716	S7	2	Recency - within 365 days	Injury, poisoning and certain other consequences of external causes
-0.0790254	G250	4	Occurrence - primary diagnosis	Diseases of the nervous system
-0.0789665	D21	3	Frequency - at least 2 unique dates	Neoplasms and diseases of the blood and blood-forming organs
0.0789105	D45	3	Occurrence - primary diagnosis	Neoplasms and diseases of the blood and blood-forming organs
0.0787759	I739	4	Occurrence - primary or secondary diagnosis	Diseases of the circulatory system
0.0786945	J44	3	Recency - within 180 days	Diseases of the respiratory system
-0.0786553	L439	4	Occurrence - primary or secondary diagnosis	Diseases of the skin and subcutaneous tissue
0.0782675	R5	2	Duration - at least 7 days	Symptoms, signs, and abnormal clinical and laboratory findings, not elsewhere classified
0.0782475	Z5109	5	Occurrence - primary or secondary diagnosis	Factors influencing health status and contact with health services
0.0782226	G3	2	Frequency - at least 4 unique dates	Diseases of the nervous system
0.0782046	H020	4	Frequency - at least 2 unique dates	Ear, nose, or throat diseases
0.0779985	N185	4	Occurrence - primary diagnosis	Diseases of the genitourinary system
0.077965	F3	2	Occurrence - primary or secondary diagnosis	Mental and behavioral disorders
-0.0779501	R07	3	Occurrence - primary diagnosis	Symptoms, signs, and abnormal clinical and laboratory findings, not elsewhere classified
-0.0776195	I849	4	Occurrence - primary diagnosis	Diseases of the circulatory system
0.0775608	Z04	3	Recency - within 365 days	Factors influencing health status and contact with health services
0.0775488	G8	2	Occurrence - primary or secondary diagnosis	Diseases of the nervous system
-0.0771091	I693	4	Frequency - at least 3 unique dates	Diseases of the circulatory system
0.0766679	E162	4	Occurrence - primary or secondary diagnosis	Endocrine, nutritional, and metabolic diseases
0.0765748	R56	3	Occurrence - primary or secondary diagnosis	Symptoms, signs, and abnormal clinical and laboratory findings, not elsewhere classified
-0.0765308	Z035	4	Occurrence - primary or secondary diagnosis	Factors influencing health status and contact with health services
0.0765292	M60	3	Occurrence - primary or secondary diagnosis	Diseases of the musculoskeletal system and connective tissue
0.0763956	I63	3	Duration - at least 14 days	Diseases of the circulatory system
-0.0755348	H269	4	Occurrence - primary diagnosis	Ear, nose, or throat diseases
-0.0753466	K567	4	Frequency - at least 2 unique dates	Diseases of the digestive system
-0.0751845	I652	4	Recency - within 365 days	Diseases of the circulatory system
0.0749608	L984A	5	Occurrence - primary or secondary diagnosis	Diseases of the skin and subcutaneous tissue
0.0748977	R9	2	Recency - within 365 days	Symptoms, signs, and abnormal clinical and laboratory findings, not elsewhere classified
0.0747776	S0629	5	Occurrence - primary or secondary diagnosis	Injury, poisoning and certain other consequences of external causes
0.0745747	H6	2	Duration - at least 7 days	Ear, nose, or throat diseases
-0.0745136	S611	4	Occurrence - primary or secondary diagnosis	Injury, poisoning and certain other consequences of external causes
-0.074478	D374	4	Recency - within 365 days	Neoplasms and diseases of the blood and blood-forming organs
0.0744682	S220	4	Occurrence - primary diagnosis	Injury, poisoning and certain other consequences of external causes
-0.0743436	I489B	5	Frequency - at least 3 unique dates	Diseases of the circulatory system
-0.0738643	I489B	5	Occurrence - primary diagnosis	Diseases of the circulatory system
0.0738206	H36	3	Occurrence - primary or secondary diagnosis	Ear, nose, or throat diseases
0.0736936	R04	3	Frequency - at least 4 unique dates	Symptoms, signs, and abnormal clinical and laboratory findings, not elsewhere classified
0.073686	J9	2	Frequency - at least 4 unique dates	Diseases of the respiratory system
0.073477	R13	3	Frequency - at least 2 unique dates	Symptoms, signs, and abnormal clinical and laboratory findings, not elsewhere classified
0.0734718	K52	3	Recency - within 365 days	Diseases of the digestive system
0.0733189	C6	2	Occurrence - primary diagnosis	Neoplasms and diseases of the blood and blood-forming organs
-0.0732533	Z768	4	Occurrence - primary or secondary diagnosis	Factors influencing health status and contact with health services
0.0724676	D37	3	Recency - within 90 days	Neoplasms and diseases of the blood and blood-forming organs
0.0721304	I6339	5	Duration - at least 14 days	Diseases of the circulatory system
0.0719855	I2	2	Occurrence - primary or secondary diagnosis	Diseases of the circulatory system
0.0718583	M841	4	Occurrence - primary diagnosis	Diseases of the musculoskeletal system and connective tissue
-0.0714368	H33	3	Frequency - at least 4 unique dates	Ear, nose, or throat diseases
0.0714336	I951	4	Occurrence - primary or secondary diagnosis	Diseases of the circulatory system
0.0713821	B0	2	Recency - within 365 days	Infectious and parasitic diseases
0.0711722	I472B	5	Occurrence - primary or secondary diagnosis	Diseases of the circulatory system
-0.0710916	R7789	5	Occurrence - primary diagnosis	Symptoms, signs, and abnormal clinical and laboratory findings, not elsewhere classified
-0.071082	D489	4	Occurrence - primary diagnosis	Neoplasms and diseases of the blood and blood-forming organs
0.0709303	F2	2	Frequency - at least 3 unique dates	Mental and behavioral disorders
0.0709179	D3779	5	Occurrence - primary diagnosis	Neoplasms and diseases of the blood and blood-forming organs
0.07088	R26	3	Occurrence - primary or secondary diagnosis	Symptoms, signs, and abnormal clinical and laboratory findings, not elsewhere classified
0.0708385	J441	4	Duration - at least 7 days	Diseases of the respiratory system
0.0707188	R060	4	Recency - within 365 days	Symptoms, signs, and abnormal clinical and laboratory findings, not elsewhere classified
0.0706519	I1099	5	Duration - at least 7 days	Diseases of the circulatory system
0.070577	F039	4	Occurrence - primary or secondary diagnosis	Mental and behavioral disorders
-0.0703424	I489A	5	Recency - within 90 days	Diseases of the circulatory system
0.0702047	T931	4	Occurrence - primary or secondary diagnosis	Injury, poisoning and certain other consequences of external causes
0.0698905	E117	4	Occurrence - primary diagnosis	Endocrine, nutritional, and metabolic diseases
0.0698253	K61	3	Occurrence - primary or secondary diagnosis	Diseases of the digestive system
0.0697543	C6	2	Duration - at least 14 days	Neoplasms and diseases of the blood and blood-forming organs
-0.0696475	T15	3	Occurrence - primary diagnosis	Injury, poisoning and certain other consequences of external causes
0.0695901	H659	4	Occurrence - primary or secondary diagnosis	Ear, nose, or throat diseases
-0.0694208	T840F	5	Frequency - at least 3 unique dates	Injury, poisoning and certain other consequences of external causes
0.0694094	C0	2	Occurrence - primary diagnosis	Neoplasms and diseases of the blood and blood-forming organs
-0.0690705	I159	4	Occurrence - primary diagnosis	Diseases of the circulatory system
-0.0690658	I489B	5	Recency - within 365 days	Diseases of the circulatory system
-0.0689373	B957	4	Occurrence - primary or secondary diagnosis	Infectious and parasitic diseases
0.0687868	I495B	5	Occurrence - primary diagnosis	Diseases of the circulatory system
-0.0687583	R39	3	Recency - within 90 days	Symptoms, signs, and abnormal clinical and laboratory findings, not elsewhere classified
0.0686488	Z532	4	Occurrence - primary or secondary diagnosis	Factors influencing health status and contact with health services
0.068496	R3	2	Duration - at least 7 days	Symptoms, signs, and abnormal clinical and laboratory findings, not elsewhere classified
0.0683337	N47	3	Occurrence - primary or secondary diagnosis	Diseases of the genitourinary system
-0.0682578	D68	3	Occurrence - primary diagnosis	Neoplasms and diseases of the blood and blood-forming organs
-0.0679917	D68	3	Occurrence - primary or secondary diagnosis	Neoplasms and diseases of the blood and blood-forming organs
0.0677177	G2	2	Recency - within 365 days	Diseases of the nervous system
0.0676851	I442	4	Frequency - at least 2 unique dates	Diseases of the circulatory system
0.0676838	E1199	5	Duration - at least 7 days	Endocrine, nutritional, and metabolic diseases
0.0674347	G9	2	Occurrence - primary or secondary diagnosis	Diseases of the nervous system
-0.0673821	M65	3	Occurrence - primary or secondary diagnosis	Diseases of the musculoskeletal system and connective tissue
0.0672607	J9	2	Recency - within 180 days	Diseases of the respiratory system
-0.0671431	L5	2	Occurrence - primary or secondary diagnosis	Diseases of the skin and subcutaneous tissue
0.0671354	N18	3	Recency - within 90 days	Diseases of the genitourinary system
0.0670757	D5	2	Occurrence - primary or secondary diagnosis	Neoplasms and diseases of the blood and blood-forming organs
0.0668103	N1	2	Frequency - at least 3 unique dates	Diseases of the genitourinary system
0.066777	I509	4	Recency - within 365 days	Diseases of the circulatory system
0.0666465	G9	2	Duration - at least 7 days	Diseases of the nervous system
0.0664998	I95	3	Recency - within 365 days	Diseases of the circulatory system
0.0662231	D4	2	Recency - within 365 days	Neoplasms and diseases of the blood and blood-forming organs
0.066063	S70	3	Recency - within 365 days	Injury, poisoning and certain other consequences of external causes
0.0660045	R22	3	Recency - within 365 days	Symptoms, signs, and abnormal clinical and laboratory findings, not elsewhere classified
-0.0659968	K35	3	Occurrence - primary or secondary diagnosis	Diseases of the digestive system
0.0658262	Z993	4	Occurrence - primary or secondary diagnosis	Factors influencing health status and contact with health services
0.0657444	L02	3	Occurrence - primary diagnosis	Diseases of the skin and subcutaneous tissue
0.0657211	Z0489	5	Recency - within 180 days	Factors influencing health status and contact with health services
0.0656966	R33	3	Recency - within 365 days	Symptoms, signs, and abnormal clinical and laboratory findings, not elsewhere classified
0.0653248	N3	2	Occurrence - primary or secondary diagnosis	Diseases of the genitourinary system
-0.0652891	F29	3	Occurrence - primary or secondary diagnosis	Mental and behavioral disorders
0.0652517	R5	2	Recency - within 365 days	Symptoms, signs, and abnormal clinical and laboratory findings, not elsewhere classified
0.0650361	M05	3	Duration - at least 14 days	Diseases of the musculoskeletal system and connective tissue
0.064867	Z95	3	Frequency - at least 4 unique dates	Factors influencing health status and contact with health services
0.0648069	Z038J	5	Occurrence - primary diagnosis	Factors influencing health status and contact with health services
0.0647089	C3	2	Duration - at least 14 days	Neoplasms and diseases of the blood and blood-forming organs
-0.0646595	R58	3	Occurrence - primary diagnosis	Symptoms, signs, and abnormal clinical and laboratory findings, not elsewhere classified
0.064411	I35	3	Occurrence - primary or secondary diagnosis	Diseases of the circulatory system
0.0642928	I3	2	Occurrence - primary or secondary diagnosis	Diseases of the circulatory system
-0.0642671	I7149	5	Frequency - at least 4 unique dates	Diseases of the circulatory system
0.0635819	C4	2	Frequency - at least 4 unique dates	Neoplasms and diseases of the blood and blood-forming organs
-0.0634842	R202	4	Occurrence - primary diagnosis	Symptoms, signs, and abnormal clinical and laboratory findings, not elsewhere classified
0.0632496	J8	2	Occurrence - primary or secondary diagnosis	Diseases of the respiratory system
0.0632077	K26	3	Occurrence - primary diagnosis	Diseases of the digestive system
0.0631996	G51	3	Frequency - at least 4 unique dates	Diseases of the nervous system
0.0630859	E87	3	Occurrence - primary diagnosis	Endocrine, nutritional, and metabolic diseases
0.0630714	Z089B	5	Occurrence - primary diagnosis	Factors influencing health status and contact with health services
-0.0630696	E04	3	Frequency - at least 2 unique dates	Endocrine, nutritional, and metabolic diseases
-0.0629685	F23	3	Occurrence - primary or secondary diagnosis	Mental and behavioral disorders
-0.0628876	I446	4	Occurrence - primary or secondary diagnosis	Diseases of the circulatory system
-0.0628763	I47	3	Frequency - at least 3 unique dates	Diseases of the circulatory system
0.0628697	H431	4	Occurrence - primary diagnosis	Ear, nose, or throat diseases
-0.0628589	L27	3	Occurrence - primary diagnosis	Diseases of the skin and subcutaneous tissue
-0.0628561	I2009	5	Frequency - at least 4 unique dates	Diseases of the circulatory system
-0.0628325	S86	3	Frequency - at least 2 unique dates	Injury, poisoning and certain other consequences of external causes
0.0628262	H34	3	Occurrence - primary or secondary diagnosis	Ear, nose, or throat diseases
-0.0628096	H43	3	Occurrence - primary diagnosis	Ear, nose, or throat diseases
-0.0627848	S721	4	Frequency - at least 2 unique dates	Injury, poisoning and certain other consequences of external causes
0.0627049	I21	3	Recency - within 180 days	Diseases of the circulatory system
-0.0626871	I30	3	Occurrence - primary diagnosis	Diseases of the circulatory system
-0.0626103	G83	3	Occurrence - primary or secondary diagnosis	Diseases of the nervous system
0.0625639	M1	2	Duration - at least 14 days	Diseases of the musculoskeletal system and connective tissue
0.0624646	N185	4	Occurrence - primary or secondary diagnosis	Diseases of the genitourinary system
0.0624343	M549	4	Recency - within 180 days	Diseases of the musculoskeletal system and connective tissue
0.0622033	M81	3	Occurrence - primary or secondary diagnosis	Diseases of the musculoskeletal system and connective tissue
-0.0620338	Z850D	5	Occurrence - primary or secondary diagnosis	Factors influencing health status and contact with health services
0.0618086	S42	3	Recency - within 180 days	Injury, poisoning and certain other consequences of external causes
-0.061752	K57	3	Occurrence - primary diagnosis	Diseases of the digestive system
0.0617123	S32	3	Recency - within 365 days	Injury, poisoning and certain other consequences of external causes
0.061433	J9	2	Duration - at least 14 days	Diseases of the respiratory system
0.0614299	S12	3	Occurrence - primary diagnosis	Injury, poisoning and certain other consequences of external causes
0.0613748	R1	2	Duration - at least 7 days	Symptoms, signs, and abnormal clinical and laboratory findings, not elsewhere classified
0.0613242	J441	4	Occurrence - primary diagnosis	Diseases of the respiratory system
-0.0611101	J1599	5	Frequency - at least 2 unique dates	Diseases of the respiratory system
0.0607831	J920	4	Occurrence - primary or secondary diagnosis	Diseases of the respiratory system
0.0606317	H21	3	Occurrence - primary or secondary diagnosis	Ear, nose, or throat diseases
-0.0606252	M1739	5	Frequency - at least 2 unique dates	Diseases of the musculoskeletal system and connective tissue
-0.0602816	L219	4	Occurrence - primary diagnosis	Diseases of the skin and subcutaneous tissue
0.0602557	F51	3	Occurrence - primary or secondary diagnosis	Mental and behavioral disorders
-0.0601981	D4009	5	Recency - within 365 days	Neoplasms and diseases of the blood and blood-forming organs
-0.0601825	Z0069	5	Occurrence - primary diagnosis	Factors influencing health status and contact with health services
0.0601154	R91	3	Recency - within 365 days	Symptoms, signs, and abnormal clinical and laboratory findings, not elsewhere classified
0.0599607	S01	3	Recency - within 180 days	Injury, poisoning and certain other consequences of external causes
0.0599289	F103	4	Recency - within 365 days	Mental and behavioral disorders
0.0598408	S828	4	Frequency - at least 3 unique dates	Injury, poisoning and certain other consequences of external causes
0.0596727	F209	4	Occurrence - primary diagnosis	Mental and behavioral disorders
0.0594646	J93	3	Occurrence - primary diagnosis	Diseases of the respiratory system
0.0594392	J4499	5	Frequency - at least 3 unique dates	Diseases of the respiratory system
0.0594275	H0219	5	Occurrence - primary or secondary diagnosis	Ear, nose, or throat diseases
0.0593996	S9	2	Recency - within 180 days	Injury, poisoning and certain other consequences of external causes
0.0593528	L299	4	Occurrence - primary or secondary diagnosis	Diseases of the skin and subcutaneous tissue
-0.0592578	H903	4	Occurrence - primary or secondary diagnosis	Ear, nose, or throat diseases
-0.05917	L829	4	Occurrence - primary diagnosis	Diseases of the skin and subcutaneous tissue
-0.0591398	M2	2	Occurrence - primary or secondary diagnosis	Diseases of the musculoskeletal system and connective tissue
0.0588957	R4109	5	Occurrence - primary or secondary diagnosis	Symptoms, signs, and abnormal clinical and laboratory findings, not elsewhere classified
0.0588523	R1	2	Recency - within 180 days	Symptoms, signs, and abnormal clinical and laboratory findings, not elsewhere classified
0.0588496	S01	3	Occurrence - primary or secondary diagnosis	Injury, poisoning and certain other consequences of external causes
0.058727	R470	4	Occurrence - primary or secondary diagnosis	Symptoms, signs, and abnormal clinical and laboratory findings, not elsewhere classified
-0.0585844	H110	4	Occurrence - primary or secondary diagnosis	Ear, nose, or throat diseases
0.0584511	G4	2	Duration - at least 7 days	Diseases of the nervous system
0.0583144	I1	2	Occurrence - primary or secondary diagnosis	Diseases of the circulatory system
0.0582927	K590	4	Occurrence - primary or secondary diagnosis	Diseases of the digestive system
0.0582151	S325	4	Occurrence - primary or secondary diagnosis	Injury, poisoning and certain other consequences of external causes
0.0582098	Z004	4	Occurrence - primary diagnosis	Factors influencing health status and contact with health services
-0.0581811	L089	4	Frequency - at least 2 unique dates	Diseases of the skin and subcutaneous tissue
-0.0579593	M16	3	Frequency - at least 4 unique dates	Diseases of the musculoskeletal system and connective tissue
-0.0578942	D3719	5	Occurrence - primary or secondary diagnosis	Neoplasms and diseases of the blood and blood-forming organs
0.057836	I69	3	Duration - at least 7 days	Diseases of the circulatory system
0.0578149	I500	4	Frequency - at least 3 unique dates	Diseases of the circulatory system
-0.0574112	M353	4	Occurrence - primary diagnosis	Diseases of the musculoskeletal system and connective tissue
-0.0570952	T78	3	Occurrence - primary or secondary diagnosis	Injury, poisoning and certain other consequences of external causes
0.0570487	C900	4	Frequency - at least 4 unique dates	Neoplasms and diseases of the blood and blood-forming organs
0.0569746	K26	3	Occurrence - primary or secondary diagnosis	Diseases of the digestive system
-0.0569634	H35	3	Frequency - at least 3 unique dates	Ear, nose, or throat diseases
-0.0569392	Z035	4	Recency - within 365 days	Factors influencing health status and contact with health services
0.0569269	G2	2	Occurrence - primary or secondary diagnosis	Diseases of the nervous system
0.0567137	K5	2	Duration - at least 7 days	Diseases of the digestive system
-0.0566497	C19	3	Occurrence - primary or secondary diagnosis	Neoplasms and diseases of the blood and blood-forming organs
0.0565071	F32	3	Recency - within 180 days	Mental and behavioral disorders
0.0564249	F1	2	Occurrence - primary diagnosis	Mental and behavioral disorders
-0.0562017	M20	3	Recency - within 365 days	Diseases of the musculoskeletal system and connective tissue
-0.0560687	C833	4	Occurrence - primary or secondary diagnosis	Neoplasms and diseases of the blood and blood-forming organs
0.0559747	I1109	5	Occurrence - primary diagnosis	Diseases of the circulatory system
0.0559307	I5099	5	Duration - at least 14 days	Diseases of the circulatory system
-0.055831	G5	2	Recency - within 180 days	Diseases of the nervous system
0.0558026	R410	4	Occurrence - primary or secondary diagnosis	Symptoms, signs, and abnormal clinical and laboratory findings, not elsewhere classified
0.0556023	D86	3	Occurrence - primary or secondary diagnosis	Neoplasms and diseases of the blood and blood-forming organs
-0.0555535	L829	4	Occurrence - primary or secondary diagnosis	Diseases of the skin and subcutaneous tissue
-0.0554589	C20	3	Duration - at least 7 days	Neoplasms and diseases of the blood and blood-forming organs
-0.0554556	R749	4	Occurrence - primary diagnosis	Symptoms, signs, and abnormal clinical and laboratory findings, not elsewhere classified
-0.0553371	M1999	5	Occurrence - primary diagnosis	Diseases of the musculoskeletal system and connective tissue
0.0553038	Z43	3	Frequency - at least 2 unique dates	Factors influencing health status and contact with health services
0.0552009	J380	4	Occurrence - primary or secondary diagnosis	Diseases of the respiratory system
-0.0550762	Z0159	5	Occurrence - primary or secondary diagnosis	Factors influencing health status and contact with health services
0.0550361	R6	2	Occurrence - primary or secondary diagnosis	Symptoms, signs, and abnormal clinical and laboratory findings, not elsewhere classified
0.054742	I2199	5	Recency - within 365 days	Diseases of the circulatory system
0.0547368	I831	4	Occurrence - primary diagnosis	Diseases of the circulatory system
0.054698	C4439	5	Occurrence - primary or secondary diagnosis	Neoplasms and diseases of the blood and blood-forming organs
-0.0546774	H264	4	Recency - within 180 days	Ear, nose, or throat diseases
0.0541751	Z509	4	Occurrence - primary or secondary diagnosis	Factors influencing health status and contact with health services
0.0538919	D47	3	Frequency - at least 2 unique dates	Neoplasms and diseases of the blood and blood-forming organs
0.0537988	M819	4	Occurrence - primary or secondary diagnosis	Diseases of the musculoskeletal system and connective tissue
-0.0536645	N20	3	Recency - within 365 days	Diseases of the genitourinary system
0.0535916	Z033	4	Recency - within 180 days	Factors influencing health status and contact with health services
-0.0535251	R060	4	Frequency - at least 2 unique dates	Symptoms, signs, and abnormal clinical and laboratory findings, not elsewhere classified
0.0531112	M3	2	Recency - within 365 days	Diseases of the musculoskeletal system and connective tissue
0.0530333	I2119	5	Duration - at least 7 days	Diseases of the circulatory system
0.052828	D8	2	Occurrence - primary or secondary diagnosis	Neoplasms and diseases of the blood and blood-forming organs
0.0528234	S3	2	Occurrence - primary or secondary diagnosis	Injury, poisoning and certain other consequences of external causes
0.0527757	K805	4	Occurrence - primary or secondary diagnosis	Diseases of the digestive system
-0.0526498	Z87	3	Occurrence - primary or secondary diagnosis	Factors influencing health status and contact with health services
0.0525767	N210	4	Frequency - at least 2 unique dates	Diseases of the genitourinary system
0.052457	K92	3	Occurrence - primary or secondary diagnosis	Diseases of the digestive system
0.0521046	L40	3	Duration - at least 7 days	Diseases of the skin and subcutaneous tissue
-0.0520077	A047	4	Occurrence - primary diagnosis	Infectious and parasitic diseases
0.0517905	I652	4	Duration - at least 7 days	Diseases of the circulatory system
0.0517899	R748	4	Recency - within 90 days	Symptoms, signs, and abnormal clinical and laboratory findings, not elsewhere classified
0.0517341	E117	4	Recency - within 365 days	Endocrine, nutritional, and metabolic diseases
0.0516643	K922	4	Duration - at least 7 days	Diseases of the digestive system
-0.0516367	Z00	3	Frequency - at least 2 unique dates	Factors influencing health status and contact with health services
-0.051395	I2009	5	Recency - within 365 days	Diseases of the circulatory system
0.0511787	S700	4	Occurrence - primary diagnosis	Injury, poisoning and certain other consequences of external causes
-0.0510471	K85	3	Duration - at least 14 days	Diseases of the digestive system
-0.0510034	I489B	5	Occurrence - primary or secondary diagnosis	Diseases of the circulatory system
0.0509485	Z9	2	Duration - at least 14 days	Factors influencing health status and contact with health services
0.0509184	I69	3	Occurrence - primary or secondary diagnosis	Diseases of the circulatory system
-0.0509106	Z11	3	Occurrence - primary or secondary diagnosis	Factors influencing health status and contact with health services
-0.0508327	I34	3	Duration - at least 7 days	Diseases of the circulatory system
-0.050778	E104	4	Occurrence - primary diagnosis	Endocrine, nutritional, and metabolic diseases
-0.0507267	Z95	3	Recency - within 180 days	Factors influencing health status and contact with health services
-0.0506007	Z514	4	Frequency - at least 2 unique dates	Factors influencing health status and contact with health services
0.0505809	I7149	5	Occurrence - primary or secondary diagnosis	Diseases of the circulatory system
0.0503794	R9	2	Occurrence - primary or secondary diagnosis	Symptoms, signs, and abnormal clinical and laboratory findings, not elsewhere classified
0.0503201	H182	4	Occurrence - primary or secondary diagnosis	Ear, nose, or throat diseases
-0.0501828	E1199	5	Recency - within 365 days	Endocrine, nutritional, and metabolic diseases
0.0499768	G309	4	Occurrence - primary or secondary diagnosis	Diseases of the nervous system
0.0499645	G3	2	Occurrence - primary diagnosis	Diseases of the nervous system
0.0499142	Z952	4	Occurrence - primary diagnosis	Factors influencing health status and contact with health services
-0.0498677	M85	3	Occurrence - primary or secondary diagnosis	Diseases of the musculoskeletal system and connective tissue
0.0496737	C6	2	Recency - within 90 days	Neoplasms and diseases of the blood and blood-forming organs
0.0496128	I4989	5	Occurrence - primary or secondary diagnosis	Diseases of the circulatory system
-0.0494866	A4	2	Frequency - at least 3 unique dates	Infectious and parasitic diseases
-0.0493842	N179	4	Occurrence - primary or secondary diagnosis	Diseases of the genitourinary system
-0.0489645	Z95	3	Recency - within 90 days	Factors influencing health status and contact with health services
0.0489083	R568X	5	Occurrence - primary or secondary diagnosis	Symptoms, signs, and abnormal clinical and laboratory findings, not elsewhere classified
-0.0487053	D229X	5	Occurrence - primary diagnosis	Neoplasms and diseases of the blood and blood-forming organs
-0.0486349	D33	3	Occurrence - primary or secondary diagnosis	Neoplasms and diseases of the blood and blood-forming organs
0.04863	K31	3	Occurrence - primary diagnosis	Diseases of the digestive system
0.0486283	M62	3	Occurrence - primary or secondary diagnosis	Diseases of the musculoskeletal system and connective tissue
0.0486062	N31	3	Frequency - at least 3 unique dates	Diseases of the genitourinary system
0.0485437	S019	4	Occurrence - primary or secondary diagnosis	Injury, poisoning and certain other consequences of external causes
-0.0485281	N434	4	Occurrence - primary or secondary diagnosis	Diseases of the genitourinary system
0.0484824	J15	3	Recency - within 365 days	Diseases of the respiratory system
-0.0481701	E116D	5	Occurrence - primary diagnosis	Endocrine, nutritional, and metabolic diseases
-0.0481383	G409	4	Duration - at least 7 days	Diseases of the nervous system
-0.0481074	R251	4	Occurrence - primary or secondary diagnosis	Symptoms, signs, and abnormal clinical and laboratory findings, not elsewhere classified
0.0480939	I472	4	Occurrence - primary or secondary diagnosis	Diseases of the circulatory system
0.0480888	R9	2	Recency - within 180 days	Symptoms, signs, and abnormal clinical and laboratory findings, not elsewhere classified
0.0480835	I702	4	Recency - within 365 days	Diseases of the circulatory system
0.0480596	R042	4	Occurrence - primary or secondary diagnosis	Symptoms, signs, and abnormal clinical and laboratory findings, not elsewhere classified
0.047978	M796F	5	Recency - within 365 days	Diseases of the musculoskeletal system and connective tissue
-0.0475525	G258	4	Occurrence - primary or secondary diagnosis	Diseases of the nervous system
-0.047241	Z955	4	Occurrence - primary or secondary diagnosis	Factors influencing health status and contact with health services
0.0472306	S819	4	Occurrence - primary diagnosis	Injury, poisoning and certain other consequences of external causes
0.0471578	I6	2	Duration - at least 14 days	Diseases of the circulatory system
0.0470747	D37	3	Duration - at least 7 days	Neoplasms and diseases of the blood and blood-forming organs
-0.0470319	I693	4	Frequency - at least 4 unique dates	Diseases of the circulatory system
0.0468354	J44	3	Frequency - at least 4 unique dates	Diseases of the respiratory system
-0.0467983	H919	4	Occurrence - primary diagnosis	Ear, nose, or throat diseases
0.0467908	Z5	2	Recency - within 365 days	Factors influencing health status and contact with health services
0.0467619	C82	3	Occurrence - primary diagnosis	Neoplasms and diseases of the blood and blood-forming organs
0.0467557	N18	3	Frequency - at least 3 unique dates	Diseases of the genitourinary system
-0.0466568	C182	4	Occurrence - primary diagnosis	Neoplasms and diseases of the blood and blood-forming organs
-0.0466356	S6	2	Occurrence - primary diagnosis	Injury, poisoning and certain other consequences of external causes
0.0465635	N3	2	Duration - at least 14 days	Diseases of the genitourinary system
-0.0465411	H438B	5	Occurrence - primary diagnosis	Ear, nose, or throat diseases
-0.0463097	L029	4	Occurrence - primary or secondary diagnosis	Diseases of the skin and subcutaneous tissue
0.0462113	T83	3	Occurrence - primary or secondary diagnosis	Injury, poisoning and certain other consequences of external causes
0.046064	I50	3	Recency - within 180 days	Diseases of the circulatory system
-0.0459648	A415	4	Occurrence - primary or secondary diagnosis	Infectious and parasitic diseases
-0.0458851	N13	3	Occurrence - primary diagnosis	Diseases of the genitourinary system
0.0457793	Z99	3	Occurrence - primary or secondary diagnosis	Factors influencing health status and contact with health services
0.0457225	S4	2	Recency - within 180 days	Injury, poisoning and certain other consequences of external causes
-0.045576	F05	3	Occurrence - primary or secondary diagnosis	Mental and behavioral disorders
-0.0455587	K309	4	Occurrence - primary or secondary diagnosis	Diseases of the digestive system
0.0455515	R11	3	Recency - within 365 days	Symptoms, signs, and abnormal clinical and laboratory findings, not elsewhere classified
0.0455505	K26	3	Frequency - at least 2 unique dates	Diseases of the digestive system
0.045515	D3819	5	Recency - within 365 days	Neoplasms and diseases of the blood and blood-forming organs
0.0455103	I4729	5	Occurrence - primary or secondary diagnosis	Diseases of the circulatory system
-0.045484	K0	2	Occurrence - primary diagnosis	Diseases of the digestive system
0.0454509	I639	4	Duration - at least 14 days	Diseases of the circulatory system
-0.0453648	K80	3	Occurrence - primary diagnosis	Diseases of the digestive system
-0.0450005	H438	4	Occurrence - primary diagnosis	Ear, nose, or throat diseases
-0.044855	S837	4	Occurrence - primary or secondary diagnosis	Injury, poisoning and certain other consequences of external causes
-0.0448241	H8	2	Occurrence - primary diagnosis	Ear, nose, or throat diseases
0.0446192	E538	4	Occurrence - primary or secondary diagnosis	Endocrine, nutritional, and metabolic diseases
0.0443968	H34	3	Frequency - at least 2 unique dates	Ear, nose, or throat diseases
-0.0443851	S722	4	Occurrence - primary diagnosis	Injury, poisoning and certain other consequences of external causes
-0.0443753	B351	4	Occurrence - primary diagnosis	Infectious and parasitic diseases
-0.0441713	D2	2	Recency - within 365 days	Neoplasms and diseases of the blood and blood-forming organs
0.0441408	Z46	3	Occurrence - primary or secondary diagnosis	Factors influencing health status and contact with health services
0.0441059	E11	3	Occurrence - primary or secondary diagnosis	Endocrine, nutritional, and metabolic diseases
0.0440059	S0	2	Duration - at least 7 days	Injury, poisoning and certain other consequences of external causes
0.0439232	M3	2	Recency - within 90 days	Diseases of the musculoskeletal system and connective tissue
0.0438936	E1	2	Occurrence - primary diagnosis	Endocrine, nutritional, and metabolic diseases
-0.0438647	K601	4	Occurrence - primary or secondary diagnosis	Diseases of the digestive system
-0.0436769	H042	4	Occurrence - primary or secondary diagnosis	Ear, nose, or throat diseases
0.0436549	K05	3	Occurrence - primary or secondary diagnosis	Diseases of the digestive system
-0.0436053	R065	4	Occurrence - primary or secondary diagnosis	Symptoms, signs, and abnormal clinical and laboratory findings, not elsewhere classified
-0.0434418	Z01	3	Frequency - at least 4 unique dates	Factors influencing health status and contact with health services
-0.0434034	I2	2	Frequency - at least 2 unique dates	Diseases of the circulatory system
0.0433448	F19	3	Occurrence - primary or secondary diagnosis	Mental and behavioral disorders
0.0433188	R739	4	Occurrence - primary diagnosis	Symptoms, signs, and abnormal clinical and laboratory findings, not elsewhere classified
0.0431609	S801	4	Occurrence - primary or secondary diagnosis	Injury, poisoning and certain other consequences of external causes
0.0431601	I42	3	Recency - within 365 days	Diseases of the circulatory system
0.043088	J18	3	Recency - within 90 days	Diseases of the respiratory system
-0.0428546	D13	3	Occurrence - primary diagnosis	Neoplasms and diseases of the blood and blood-forming organs
0.0426506	I5019	5	Occurrence - primary diagnosis	Diseases of the circulatory system
-0.0423896	N62	3	Occurrence - primary diagnosis	Diseases of the genitourinary system
-0.0423768	H903	4	Recency - within 365 days	Ear, nose, or throat diseases
-0.0423645	J33	3	Recency - within 365 days	Diseases of the respiratory system
0.0422632	Z510	4	Occurrence - primary or secondary diagnosis	Factors influencing health status and contact with health services
0.0422514	G8	2	Occurrence - primary diagnosis	Diseases of the nervous system
0.0422146	E86	3	Occurrence - primary or secondary diagnosis	Endocrine, nutritional, and metabolic diseases
0.042195	I500	4	Occurrence - primary or secondary diagnosis	Diseases of the circulatory system
0.0420834	Z048	4	Recency - within 180 days	Factors influencing health status and contact with health services
0.0420224	J189	4	Occurrence - primary or secondary diagnosis	Diseases of the respiratory system
-0.0420153	Z5	2	Frequency - at least 3 unique dates	Factors influencing health status and contact with health services
0.0418817	D6	2	Frequency - at least 2 unique dates	Neoplasms and diseases of the blood and blood-forming organs
0.0418775	C3499	5	Frequency - at least 2 unique dates	Neoplasms and diseases of the blood and blood-forming organs
0.0417161	S3	2	Duration - at least 7 days	Injury, poisoning and certain other consequences of external causes
-0.0416787	I4959	5	Occurrence - primary diagnosis	Diseases of the circulatory system
0.041319	R3599	5	Occurrence - primary or secondary diagnosis	Symptoms, signs, and abnormal clinical and laboratory findings, not elsewhere classified
-0.0411057	S7200	5	Recency - within 365 days	Injury, poisoning and certain other consequences of external causes
-0.041083	H9	2	Recency - within 90 days	Ear, nose, or throat diseases
-0.0410788	Z514	4	Occurrence - primary or secondary diagnosis	Factors influencing health status and contact with health services
0.0410514	N18	3	Occurrence - primary diagnosis	Diseases of the genitourinary system
0.040988	Z04	3	Occurrence - primary diagnosis	Factors influencing health status and contact with health services
0.040934	M796F	5	Occurrence - primary diagnosis	Diseases of the musculoskeletal system and connective tissue
0.0409056	R5	2	Recency - within 180 days	Symptoms, signs, and abnormal clinical and laboratory findings, not elsewhere classified
-0.0409027	Z966F	5	Occurrence - primary diagnosis	Factors influencing health status and contact with health services
-0.0408099	Z034	4	Recency - within 365 days	Factors influencing health status and contact with health services
0.0407408	I635	4	Duration - at least 7 days	Diseases of the circulatory system
0.0405937	I7	2	Duration - at least 14 days	Diseases of the circulatory system
-0.0405406	F4	2	Duration - at least 7 days	Mental and behavioral disorders
-0.0403197	L8299	5	Occurrence - primary or secondary diagnosis	Diseases of the skin and subcutaneous tissue
-0.0401892	K802	4	Occurrence - primary or secondary diagnosis	Diseases of the digestive system
-0.040167	A09	3	Occurrence - primary diagnosis	Infectious and parasitic diseases
0.0401669	H360B	5	Occurrence - primary or secondary diagnosis	Ear, nose, or throat diseases
-0.040089	R074	4	Frequency - at least 2 unique dates	Symptoms, signs, and abnormal clinical and laboratory findings, not elsewhere classified
0.0400799	H401	4	Occurrence - primary or secondary diagnosis	Ear, nose, or throat diseases
-0.0400479	I65	3	Frequency - at least 2 unique dates	Diseases of the circulatory system
0.0400302	M54	3	Duration - at least 7 days	Diseases of the musculoskeletal system and connective tissue
0.0398571	I5099	5	Frequency - at least 2 unique dates	Diseases of the circulatory system
-0.039789	B353	4	Occurrence - primary or secondary diagnosis	Infectious and parasitic diseases
0.0397004	K63	3	Recency - within 365 days	Diseases of the digestive system
0.0395955	C4449	5	Occurrence - primary or secondary diagnosis	Neoplasms and diseases of the blood and blood-forming organs
-0.0394849	J45	3	Occurrence - primary diagnosis	Diseases of the respiratory system
0.0392935	M058	4	Occurrence - primary or secondary diagnosis	Diseases of the musculoskeletal system and connective tissue
0.0392836	K298	4	Occurrence - primary or secondary diagnosis	Diseases of the digestive system
-0.0390752	Z48	3	Duration - at least 7 days	Factors influencing health status and contact with health services
0.0388954	I2109	5	Duration - at least 7 days	Diseases of the circulatory system
-0.0386907	J301	4	Occurrence - primary or secondary diagnosis	Diseases of the respiratory system
0.0385387	H335	4	Occurrence - primary or secondary diagnosis	Ear, nose, or throat diseases
0.0384109	I209	4	Duration - at least 7 days	Diseases of the circulatory system
-0.0383571	R059	4	Occurrence - primary or secondary diagnosis	Symptoms, signs, and abnormal clinical and laboratory findings, not elsewhere classified
0.038285	I7	2	Frequency - at least 2 unique dates	Diseases of the circulatory system
-0.0382786	I3	2	Duration - at least 7 days	Diseases of the circulatory system
0.0381535	F0	2	Duration - at least 14 days	Mental and behavioral disorders
-0.0380668	R059	4	Occurrence - primary diagnosis	Symptoms, signs, and abnormal clinical and laboratory findings, not elsewhere classified
0.0380618	N19	3	Occurrence - primary diagnosis	Diseases of the genitourinary system
0.0380252	G4	2	Duration - at least 14 days	Diseases of the nervous system
-0.0379987	S7209	5	Duration - at least 7 days	Injury, poisoning and certain other consequences of external causes
-0.0379679	S32	3	Frequency - at least 3 unique dates	Injury, poisoning and certain other consequences of external causes
-0.037922	I200	4	Recency - within 365 days	Diseases of the circulatory system
0.0378542	I5019	5	Frequency - at least 2 unique dates	Diseases of the circulatory system
-0.0378289	I489B	5	Frequency - at least 4 unique dates	Diseases of the circulatory system
-0.0377729	H1629	5	Occurrence - primary or secondary diagnosis	Ear, nose, or throat diseases
0.0377328	E10	3	Occurrence - primary diagnosis	Endocrine, nutritional, and metabolic diseases
0.0376678	I7399	5	Occurrence - primary or secondary diagnosis	Diseases of the circulatory system
-0.0376363	S050	4	Occurrence - primary or secondary diagnosis	Injury, poisoning and certain other consequences of external causes
-0.0376339	D4009	5	Occurrence - primary diagnosis	Neoplasms and diseases of the blood and blood-forming organs
-0.0375926	H8	2	Frequency - at least 2 unique dates	Ear, nose, or throat diseases
-0.0375429	I340	4	Duration - at least 7 days	Diseases of the circulatory system
-0.0375195	R074	4	Frequency - at least 3 unique dates	Symptoms, signs, and abnormal clinical and laboratory findings, not elsewhere classified
0.0374705	I21	3	Duration - at least 7 days	Diseases of the circulatory system
0.0373229	H0249	5	Frequency - at least 2 unique dates	Ear, nose, or throat diseases
0.0372975	I25	3	Frequency - at least 4 unique dates	Diseases of the circulatory system
-0.0372664	D17	3	Occurrence - primary or secondary diagnosis	Neoplasms and diseases of the blood and blood-forming organs
-0.0372422	Z2	2	Occurrence - primary diagnosis	Factors influencing health status and contact with health services
-0.037114	D2	2	Occurrence - primary or secondary diagnosis	Neoplasms and diseases of the blood and blood-forming organs
-0.0371101	Z954	4	Occurrence - primary or secondary diagnosis	Factors influencing health status and contact with health services
0.0367863	H00	3	Frequency - at least 2 unique dates	Ear, nose, or throat diseases
-0.0367697	M2559	5	Occurrence - primary or secondary diagnosis	Diseases of the musculoskeletal system and connective tissue
0.0367588	E871	4	Occurrence - primary diagnosis	Endocrine, nutritional, and metabolic diseases
-0.0366632	M7	2	Occurrence - primary diagnosis	Diseases of the musculoskeletal system and connective tissue
0.0365867	T793	4	Occurrence - primary diagnosis	Injury, poisoning and certain other consequences of external causes
0.0365136	R4109	5	Recency - within 365 days	Symptoms, signs, and abnormal clinical and laboratory findings, not elsewhere classified
-0.0364926	R748	4	Occurrence - primary or secondary diagnosis	Symptoms, signs, and abnormal clinical and laboratory findings, not elsewhere classified
0.0364275	R59	3	Occurrence - primary or secondary diagnosis	Symptoms, signs, and abnormal clinical and laboratory findings, not elsewhere classified
-0.0363817	S720	4	Duration - at least 14 days	Injury, poisoning and certain other consequences of external causes
0.0362714	D45	3	Occurrence - primary or secondary diagnosis	Neoplasms and diseases of the blood and blood-forming organs
-0.0362267	R7	2	Frequency - at least 2 unique dates	Symptoms, signs, and abnormal clinical and laboratory findings, not elsewhere classified
0.036181	K3	2	Duration - at least 7 days	Diseases of the digestive system
0.0361355	S500	4	Occurrence - primary or secondary diagnosis	Injury, poisoning and certain other consequences of external causes
0.0360856	C649	4	Duration - at least 7 days	Neoplasms and diseases of the blood and blood-forming organs
0.0360602	H54	3	Occurrence - primary or secondary diagnosis	Ear, nose, or throat diseases
-0.0360065	D22	3	Recency - within 180 days	Neoplasms and diseases of the blood and blood-forming organs
-0.0359559	I4899	5	Frequency - at least 4 unique dates	Diseases of the circulatory system
-0.0359415	S86	3	Occurrence - primary or secondary diagnosis	Injury, poisoning and certain other consequences of external causes
-0.0359153	Z080	4	Frequency - at least 3 unique dates	Factors influencing health status and contact with health services
0.0358387	D12	3	Frequency - at least 3 unique dates	Neoplasms and diseases of the blood and blood-forming organs
-0.0358177	J960	4	Occurrence - primary or secondary diagnosis	Diseases of the respiratory system
0.0357604	Z7	2	Frequency - at least 3 unique dates	Factors influencing health status and contact with health services
-0.0357355	S51	3	Occurrence - primary or secondary diagnosis	Injury, poisoning and certain other consequences of external causes
0.0355492	H360	4	Occurrence - primary or secondary diagnosis	Ear, nose, or throat diseases
0.0355418	C2	2	Duration - at least 14 days	Neoplasms and diseases of the blood and blood-forming organs
-0.0355285	A41	3	Frequency - at least 2 unique dates	Infectious and parasitic diseases
-0.0353706	I62	3	Occurrence - primary or secondary diagnosis	Diseases of the circulatory system
-0.0353028	N13	3	Frequency - at least 2 unique dates	Diseases of the genitourinary system
-0.03529	M653	4	Recency - within 365 days	Diseases of the musculoskeletal system and connective tissue
0.0350815	Z93	3	Occurrence - primary or secondary diagnosis	Factors influencing health status and contact with health services
0.0349443	I50	3	Occurrence - primary diagnosis	Diseases of the circulatory system
-0.0348808	H400A	5	Occurrence - primary diagnosis	Ear, nose, or throat diseases
0.0347897	I85	3	Occurrence - primary diagnosis	Diseases of the circulatory system
-0.0347881	H60	3	Occurrence - primary diagnosis	Ear, nose, or throat diseases
0.0347356	Z0399	5	Frequency - at least 2 unique dates	Factors influencing health status and contact with health services
0.0346946	G3	2	Frequency - at least 3 unique dates	Diseases of the nervous system
0.0346713	G2	2	Occurrence - primary diagnosis	Diseases of the nervous system
0.0345972	D8	2	Frequency - at least 2 unique dates	Neoplasms and diseases of the blood and blood-forming organs
0.0345192	N03	3	Occurrence - primary or secondary diagnosis	Diseases of the genitourinary system
0.0344968	M11	3	Occurrence - primary diagnosis	Diseases of the musculoskeletal system and connective tissue
0.0343753	M1009	5	Occurrence - primary or secondary diagnosis	Diseases of the musculoskeletal system and connective tissue
0.0343352	I2199	5	Frequency - at least 2 unique dates	Diseases of the circulatory system
0.0342549	C859	4	Occurrence - primary or secondary diagnosis	Neoplasms and diseases of the blood and blood-forming organs
-0.0342055	Z08	3	Recency - within 180 days	Factors influencing health status and contact with health services
-0.0341874	Z09	3	Recency - within 180 days	Factors influencing health status and contact with health services
0.0341871	R6	2	Frequency - at least 4 unique dates	Symptoms, signs, and abnormal clinical and laboratory findings, not elsewhere classified
-0.0341311	M65	3	Recency - within 365 days	Diseases of the musculoskeletal system and connective tissue
0.0341168	R33	3	Occurrence - primary or secondary diagnosis	Symptoms, signs, and abnormal clinical and laboratory findings, not elsewhere classified
0.0340839	I6199	5	Duration - at least 7 days	Diseases of the circulatory system
-0.0338278	C770	4	Occurrence - primary or secondary diagnosis	Neoplasms and diseases of the blood and blood-forming organs
-0.0337301	N40	3	Occurrence - primary or secondary diagnosis	Diseases of the genitourinary system
0.033576	K2	2	Duration - at least 14 days	Diseases of the digestive system
-0.0335578	L500	4	Occurrence - primary diagnosis	Diseases of the skin and subcutaneous tissue
-0.0334353	I702C	5	Occurrence - primary or secondary diagnosis	Diseases of the circulatory system
-0.0333498	Z0989	5	Recency - within 365 days	Factors influencing health status and contact with health services
0.0332825	R47	3	Occurrence - primary or secondary diagnosis	Symptoms, signs, and abnormal clinical and laboratory findings, not elsewhere classified
0.0330731	L0	2	Occurrence - primary diagnosis	Diseases of the skin and subcutaneous tissue
-0.033053	N4	2	Frequency - at least 2 unique dates	Diseases of the genitourinary system
0.0330146	J92	3	Occurrence - primary diagnosis	Diseases of the respiratory system
0.0327604	Z032A	5	Occurrence - primary or secondary diagnosis	Factors influencing health status and contact with health services
-0.0326815	R9	2	Frequency - at least 3 unique dates	Symptoms, signs, and abnormal clinical and laboratory findings, not elsewhere classified
0.032671	I5099	5	Recency - within 365 days	Diseases of the circulatory system
0.0326254	R53	3	Occurrence - primary or secondary diagnosis	Symptoms, signs, and abnormal clinical and laboratory findings, not elsewhere classified
0.0323853	Z024	4	Occurrence - primary diagnosis	Factors influencing health status and contact with health services
0.0323162	S4309	5	Frequency - at least 2 unique dates	Injury, poisoning and certain other consequences of external causes
-0.0322443	Z034	4	Frequency - at least 2 unique dates	Factors influencing health status and contact with health services
-0.0322307	B9629	5	Occurrence - primary or secondary diagnosis	Infectious and parasitic diseases
0.032227	I501	4	Occurrence - primary or secondary diagnosis	Diseases of the circulatory system
-0.0321962	F320	4	Occurrence - primary diagnosis	Mental and behavioral disorders
0.0321498	J9	2	Occurrence - primary or secondary diagnosis	Diseases of the respiratory system
0.0321226	K70	3	Occurrence - primary or secondary diagnosis	Diseases of the digestive system
-0.0321056	Z089A	5	Frequency - at least 2 unique dates	Factors influencing health status and contact with health services
0.0320539	R60	3	Occurrence - primary or secondary diagnosis	Symptoms, signs, and abnormal clinical and laboratory findings, not elsewhere classified
0.0320335	N39	3	Occurrence - primary or secondary diagnosis	Diseases of the genitourinary system
-0.0317265	S7200	5	Duration - at least 14 days	Injury, poisoning and certain other consequences of external causes
0.0317144	E1	2	Frequency - at least 4 unique dates	Endocrine, nutritional, and metabolic diseases
0.0316119	D8	2	Frequency - at least 4 unique dates	Neoplasms and diseases of the blood and blood-forming organs
0.0315455	Z951	4	Occurrence - primary or secondary diagnosis	Factors influencing health status and contact with health services
0.0315385	A4	2	Occurrence - primary or secondary diagnosis	Infectious and parasitic diseases
0.031486	I61	3	Duration - at least 7 days	Diseases of the circulatory system
0.0314734	H330	4	Duration - at least 7 days	Ear, nose, or throat diseases
0.0313899	I4899	5	Duration - at least 14 days	Diseases of the circulatory system
-0.0313833	Z0989	5	Occurrence - primary or secondary diagnosis	Factors influencing health status and contact with health services
-0.031323	H0	2	Recency - within 365 days	Ear, nose, or throat diseases
0.0312624	M161	4	Duration - at least 7 days	Diseases of the musculoskeletal system and connective tissue
0.031115	N390X	5	Recency - within 180 days	Diseases of the genitourinary system
-0.0310936	Z006	4	Occurrence - primary diagnosis	Factors influencing health status and contact with health services
-0.0310852	I340	4	Frequency - at least 2 unique dates	Diseases of the circulatory system
0.0310661	Z7199	5	Frequency - at least 3 unique dates	Factors influencing health status and contact with health services
0.0310414	L8	2	Frequency - at least 2 unique dates	Diseases of the skin and subcutaneous tissue
-0.0309774	H400A	5	Occurrence - primary or secondary diagnosis	Ear, nose, or throat diseases
-0.0309638	G6299	5	Frequency - at least 2 unique dates	Diseases of the nervous system
-0.0309458	D125	4	Occurrence - primary or secondary diagnosis	Neoplasms and diseases of the blood and blood-forming organs
-0.0308948	J01	3	Occurrence - primary or secondary diagnosis	Diseases of the respiratory system
-0.0308816	Z488	4	Occurrence - primary diagnosis	Factors influencing health status and contact with health services
0.030652	D649	4	Occurrence - primary diagnosis	Neoplasms and diseases of the blood and blood-forming organs
-0.0306166	K0	2	Frequency - at least 3 unique dates	Diseases of the digestive system
0.0305867	L4009	5	Frequency - at least 2 unique dates	Diseases of the skin and subcutaneous tissue
0.0305804	I4299	5	Occurrence - primary or secondary diagnosis	Diseases of the circulatory system
0.030558	I830	4	Occurrence - primary or secondary diagnosis	Diseases of the circulatory system
-0.0304191	I49	3	Occurrence - primary or secondary diagnosis	Diseases of the circulatory system
0.0304023	R11	3	Occurrence - primary or secondary diagnosis	Symptoms, signs, and abnormal clinical and laboratory findings, not elsewhere classified
-0.0303332	I10	3	Recency - within 90 days	Diseases of the circulatory system
0.0302736	I7	2	Duration - at least 7 days	Diseases of the circulatory system
-0.0302698	D472	4	Occurrence - primary or secondary diagnosis	Neoplasms and diseases of the blood and blood-forming organs
0.0301102	S1	2	Duration - at least 7 days	Injury, poisoning and certain other consequences of external causes
-0.0300769	I200	4	Frequency - at least 4 unique dates	Diseases of the circulatory system
-0.0300593	M1	2	Recency - within 365 days	Diseases of the musculoskeletal system and connective tissue
0.0300116	J15	3	Occurrence - primary diagnosis	Diseases of the respiratory system
0.0298696	I42	3	Occurrence - primary or secondary diagnosis	Diseases of the circulatory system
0.0298497	C6	2	Duration - at least 7 days	Neoplasms and diseases of the blood and blood-forming organs
-0.0298221	E78	3	Occurrence - primary or secondary diagnosis	Endocrine, nutritional, and metabolic diseases
-0.0294959	H40	3	Recency - within 365 days	Ear, nose, or throat diseases
0.0294566	M866	4	Occurrence - primary or secondary diagnosis	Diseases of the musculoskeletal system and connective tissue
-0.0294435	R0659	5	Occurrence - primary or secondary diagnosis	Symptoms, signs, and abnormal clinical and laboratory findings, not elsewhere classified
0.0293319	L858F	5	Occurrence - primary or secondary diagnosis	Diseases of the skin and subcutaneous tissue
0.0293144	R2	2	Recency - within 365 days	Symptoms, signs, and abnormal clinical and laboratory findings, not elsewhere classified
-0.0292431	S925	4	Occurrence - primary or secondary diagnosis	Injury, poisoning and certain other consequences of external causes
0.0291418	G20	3	Frequency - at least 4 unique dates	Diseases of the nervous system
0.0291412	E143	4	Frequency - at least 2 unique dates	Endocrine, nutritional, and metabolic diseases
-0.0290422	H9	2	Occurrence - primary diagnosis	Ear, nose, or throat diseases
0.0290323	A4	2	Recency - within 365 days	Infectious and parasitic diseases
-0.0290141	R19	3	Occurrence - primary diagnosis	Symptoms, signs, and abnormal clinical and laboratory findings, not elsewhere classified
0.0289794	H201	4	Occurrence - primary or secondary diagnosis	Ear, nose, or throat diseases
0.028903	M0	2	Frequency - at least 2 unique dates	Diseases of the musculoskeletal system and connective tissue
0.02874	H959	4	Occurrence - primary or secondary diagnosis	Ear, nose, or throat diseases
0.0286913	I219	4	Recency - within 365 days	Diseases of the circulatory system
-0.0286884	H2	2	Recency - within 365 days	Ear, nose, or throat diseases
0.0281944	F0	2	Duration - at least 7 days	Mental and behavioral disorders
0.0281105	C187	4	Frequency - at least 2 unique dates	Neoplasms and diseases of the blood and blood-forming organs
0.0279973	N4	2	Duration - at least 7 days	Diseases of the genitourinary system
0.0279481	I509	4	Frequency - at least 2 unique dates	Diseases of the circulatory system
0.027947	D51	3	Occurrence - primary diagnosis	Neoplasms and diseases of the blood and blood-forming organs
0.0278902	M1609	5	Frequency - at least 3 unique dates	Diseases of the musculoskeletal system and connective tissue
-0.0278253	T810	4	Frequency - at least 2 unique dates	Injury, poisoning and certain other consequences of external causes
-0.0278247	M0599	5	Recency - within 90 days	Diseases of the musculoskeletal system and connective tissue
0.027763	N199	4	Occurrence - primary diagnosis	Diseases of the genitourinary system
0.0277455	Z0399	5	Frequency - at least 3 unique dates	Factors influencing health status and contact with health services
0.0277009	J15	3	Occurrence - primary or secondary diagnosis	Diseases of the respiratory system
-0.0277003	H812	4	Occurrence - primary or secondary diagnosis	Ear, nose, or throat diseases
-0.0276904	R10	3	Duration - at least 7 days	Symptoms, signs, and abnormal clinical and laboratory findings, not elsewhere classified
0.0276814	R4	2	Duration - at least 7 days	Symptoms, signs, and abnormal clinical and laboratory findings, not elsewhere classified
-0.0274736	M6539	5	Recency - within 365 days	Diseases of the musculoskeletal system and connective tissue
-0.0274402	Z510	4	Frequency - at least 3 unique dates	Factors influencing health status and contact with health services
0.0274302	F31	3	Occurrence - primary or secondary diagnosis	Mental and behavioral disorders
0.0271759	H3509	5	Occurrence - primary or secondary diagnosis	Ear, nose, or throat diseases
0.0270596	H021	4	Occurrence - primary or secondary diagnosis	Ear, nose, or throat diseases
0.0269281	R33	3	Occurrence - primary diagnosis	Symptoms, signs, and abnormal clinical and laboratory findings, not elsewhere classified
-0.0268423	S4	2	Frequency - at least 4 unique dates	Injury, poisoning and certain other consequences of external causes
0.0267855	E8	2	Occurrence - primary or secondary diagnosis	Endocrine, nutritional, and metabolic diseases
-0.0266734	E106	4	Occurrence - primary diagnosis	Endocrine, nutritional, and metabolic diseases
-0.026668	H26	3	Recency - within 180 days	Ear, nose, or throat diseases
0.0264887	C34	3	Recency - within 365 days	Neoplasms and diseases of the blood and blood-forming organs
0.0264292	C6	2	Occurrence - primary or secondary diagnosis	Neoplasms and diseases of the blood and blood-forming organs
0.0264275	J9	2	Duration - at least 7 days	Diseases of the respiratory system
-0.0264248	N409	4	Recency - within 180 days	Diseases of the genitourinary system
0.0262075	K5	2	Recency - within 180 days	Diseases of the digestive system
0.026135	D8	2	Occurrence - primary diagnosis	Neoplasms and diseases of the blood and blood-forming organs
0.0260254	R04	3	Occurrence - primary or secondary diagnosis	Symptoms, signs, and abnormal clinical and laboratory findings, not elsewhere classified
-0.0260133	H101	4	Occurrence - primary or secondary diagnosis	Ear, nose, or throat diseases
-0.0259801	J342	4	Occurrence - primary or secondary diagnosis	Diseases of the respiratory system
-0.0259398	F103	4	Duration - at least 7 days	Mental and behavioral disorders
0.0257252	K31	3	Occurrence - primary or secondary diagnosis	Diseases of the digestive system
0.0256203	J1	2	Duration - at least 14 days	Diseases of the respiratory system
0.0255856	C64	3	Duration - at least 7 days	Neoplasms and diseases of the blood and blood-forming organs
0.0255578	D3	2	Duration - at least 14 days	Neoplasms and diseases of the blood and blood-forming organs
-0.0255439	H333	4	Occurrence - primary or secondary diagnosis	Ear, nose, or throat diseases
-0.0254535	R10	3	Occurrence - primary diagnosis	Symptoms, signs, and abnormal clinical and laboratory findings, not elsewhere classified
0.0253484	M0599	5	Occurrence - primary or secondary diagnosis	Diseases of the musculoskeletal system and connective tissue
0.0253222	R3599	5	Occurrence - primary diagnosis	Symptoms, signs, and abnormal clinical and laboratory findings, not elsewhere classified
0.0253076	J4499	5	Recency - within 365 days	Diseases of the respiratory system
-0.025269	S83	3	Occurrence - primary or secondary diagnosis	Injury, poisoning and certain other consequences of external causes
0.0251555	R6	2	Recency - within 365 days	Symptoms, signs, and abnormal clinical and laboratory findings, not elsewhere classified
0.0251536	I691	4	Occurrence - primary or secondary diagnosis	Diseases of the circulatory system
0.0250987	I6499	5	Occurrence - primary or secondary diagnosis	Diseases of the circulatory system
0.0250163	S422	4	Recency - within 365 days	Injury, poisoning and certain other consequences of external causes
0.0249969	I25	3	Occurrence - primary or secondary diagnosis	Diseases of the circulatory system
-0.0249726	G560	4	Recency - within 180 days	Diseases of the nervous system
0.0249375	I255	4	Occurrence - primary or secondary diagnosis	Diseases of the circulatory system
-0.0249343	K409	4	Occurrence - primary diagnosis	Diseases of the digestive system
-0.0248913	L0299	5	Occurrence - primary diagnosis	Diseases of the skin and subcutaneous tissue
0.0248818	K92	3	Duration - at least 7 days	Diseases of the digestive system
0.0248161	I2149	5	Recency - within 180 days	Diseases of the circulatory system
0.0247061	D69	3	Occurrence - primary diagnosis	Neoplasms and diseases of the blood and blood-forming organs
0.0245896	K25	3	Frequency - at least 2 unique dates	Diseases of the digestive system
0.0244488	H612	4	Occurrence - primary diagnosis	Ear, nose, or throat diseases
0.0244369	R91	3	Occurrence - primary or secondary diagnosis	Symptoms, signs, and abnormal clinical and laboratory findings, not elsewhere classified
-0.0244263	R10	3	Frequency - at least 2 unique dates	Symptoms, signs, and abnormal clinical and laboratory findings, not elsewhere classified
-0.0243319	Z010	4	Occurrence - primary or secondary diagnosis	Factors influencing health status and contact with health services
-0.024329	I69	3	Occurrence - primary diagnosis	Diseases of the circulatory system
0.0242881	Z751	4	Occurrence - primary or secondary diagnosis	Factors influencing health status and contact with health services
0.0242651	I219	4	Duration - at least 14 days	Diseases of the circulatory system
0.024235	I50	3	Duration - at least 7 days	Diseases of the circulatory system
0.0242186	R6	2	Recency - within 90 days	Symptoms, signs, and abnormal clinical and laboratory findings, not elsewhere classified
0.0241517	E162	4	Occurrence - primary diagnosis	Endocrine, nutritional, and metabolic diseases
0.02414	T50	3	Occurrence - primary diagnosis	Injury, poisoning and certain other consequences of external causes
0.0241177	C43	3	Occurrence - primary or secondary diagnosis	Neoplasms and diseases of the blood and blood-forming organs
-0.0241101	I494	4	Occurrence - primary diagnosis	Diseases of the circulatory system
-0.0240954	M9	2	Occurrence - primary diagnosis	Diseases of the musculoskeletal system and connective tissue
0.0240713	I95	3	Occurrence - primary diagnosis	Diseases of the circulatory system
-0.0240611	I849	4	Occurrence - primary or secondary diagnosis	Diseases of the circulatory system
0.02398	K9	2	Duration - at least 7 days	Diseases of the digestive system
0.0239112	E119	4	Duration - at least 7 days	Endocrine, nutritional, and metabolic diseases
-0.0238883	I8399	5	Frequency - at least 2 unique dates	Diseases of the circulatory system
0.0238134	J6	2	Occurrence - primary or secondary diagnosis	Diseases of the respiratory system
-0.0237144	D229	4	Occurrence - primary diagnosis	Neoplasms and diseases of the blood and blood-forming organs
0.0236396	H264	4	Occurrence - primary or secondary diagnosis	Ear, nose, or throat diseases
0.0236324	C8	2	Frequency - at least 3 unique dates	Neoplasms and diseases of the blood and blood-forming organs
-0.0235824	J18	3	Frequency - at least 3 unique dates	Diseases of the respiratory system
-0.0235633	I781	4	Occurrence - primary or secondary diagnosis	Diseases of the circulatory system
0.023542	S0	2	Recency - within 365 days	Injury, poisoning and certain other consequences of external causes
-0.0234746	H11	3	Occurrence - primary or secondary diagnosis	Ear, nose, or throat diseases
-0.0234185	I634	4	Occurrence - primary or secondary diagnosis	Diseases of the circulatory system
0.0233499	G20	3	Occurrence - primary diagnosis	Diseases of the nervous system
-0.0233199	K57	3	Frequency - at least 3 unique dates	Diseases of the digestive system
-0.0233131	E785	4	Occurrence - primary or secondary diagnosis	Endocrine, nutritional, and metabolic diseases
-0.0232483	S7	2	Frequency - at least 4 unique dates	Injury, poisoning and certain other consequences of external causes
-0.0232088	E11	3	Duration - at least 14 days	Endocrine, nutritional, and metabolic diseases
-0.0231408	Z034	4	Occurrence - primary or secondary diagnosis	Factors influencing health status and contact with health services
0.0231288	R31	3	Recency - within 90 days	Symptoms, signs, and abnormal clinical and laboratory findings, not elsewhere classified
-0.0230993	R39	3	Frequency - at least 2 unique dates	Symptoms, signs, and abnormal clinical and laboratory findings, not elsewhere classified
0.0230685	Z4	2	Frequency - at least 2 unique dates	Factors influencing health status and contact with health services
0.0229677	S4	2	Duration - at least 7 days	Injury, poisoning and certain other consequences of external causes
0.022943	G459	4	Duration - at least 7 days	Diseases of the nervous system
0.0229061	J440	4	Occurrence - primary or secondary diagnosis	Diseases of the respiratory system
0.0228247	Z760	4	Frequency - at least 2 unique dates	Factors influencing health status and contact with health services
0.0227992	I713	4	Occurrence - primary diagnosis	Diseases of the circulatory system
-0.0227469	G4739	5	Recency - within 365 days	Diseases of the nervous system
-0.0227422	I49	3	Recency - within 365 days	Diseases of the circulatory system
0.0225444	S4229	5	Occurrence - primary or secondary diagnosis	Injury, poisoning and certain other consequences of external causes
-0.02237	M173	4	Frequency - at least 2 unique dates	Diseases of the musculoskeletal system and connective tissue
-0.0223529	I350	4	Duration - at least 7 days	Diseases of the circulatory system
0.0223121	Z46	3	Occurrence - primary diagnosis	Factors influencing health status and contact with health services
0.0222405	I25	3	Frequency - at least 3 unique dates	Diseases of the circulatory system
-0.0222403	R104	4	Frequency - at least 2 unique dates	Symptoms, signs, and abnormal clinical and laboratory findings, not elsewhere classified
-0.0222328	H400	4	Occurrence - primary or secondary diagnosis	Ear, nose, or throat diseases
-0.0220856	J111	4	Occurrence - primary diagnosis	Diseases of the respiratory system
0.0220232	Z01	3	Recency - within 90 days	Factors influencing health status and contact with health services
-0.0219928	H438	4	Frequency - at least 3 unique dates	Ear, nose, or throat diseases
0.0219437	S0	2	Occurrence - primary or secondary diagnosis	Injury, poisoning and certain other consequences of external causes
0.0219401	E5	2	Occurrence - primary or secondary diagnosis	Endocrine, nutritional, and metabolic diseases
0.0219058	D500	4	Occurrence - primary diagnosis	Neoplasms and diseases of the blood and blood-forming organs
0.0218663	I5	2	Frequency - at least 2 unique dates	Diseases of the circulatory system
0.0217987	M54	3	Recency - within 180 days	Diseases of the musculoskeletal system and connective tissue
-0.0216961	Z513	4	Occurrence - primary or secondary diagnosis	Factors influencing health status and contact with health services
0.0216508	G31	3	Occurrence - primary diagnosis	Diseases of the nervous system
0.0216508	I219	4	Occurrence - primary or secondary diagnosis	Diseases of the circulatory system
0.0215953	L40	3	Occurrence - primary or secondary diagnosis	Diseases of the skin and subcutaneous tissue
0.0215902	J9	2	Occurrence - primary diagnosis	Diseases of the respiratory system
0.0215415	S42	3	Occurrence - primary diagnosis	Injury, poisoning and certain other consequences of external causes
-0.0215327	J3	2	Occurrence - primary diagnosis	Diseases of the respiratory system
0.021531	I21	3	Occurrence - primary or secondary diagnosis	Diseases of the circulatory system
0.0215248	I219	4	Occurrence - primary diagnosis	Diseases of the circulatory system
0.0214494	S2	2	Occurrence - primary diagnosis	Injury, poisoning and certain other consequences of external causes
-0.021356	E1079	5	Occurrence - primary or secondary diagnosis	Endocrine, nutritional, and metabolic diseases
0.02127	R060	4	Occurrence - primary or secondary diagnosis	Symptoms, signs, and abnormal clinical and laboratory findings, not elsewhere classified
0.0212359	C449S	5	Occurrence - primary diagnosis	Neoplasms and diseases of the blood and blood-forming organs
0.0211162	N210	4	Occurrence - primary or secondary diagnosis	Diseases of the genitourinary system
0.0210759	I509	4	Duration - at least 14 days	Diseases of the circulatory system
0.0210596	H270	4	Occurrence - primary or secondary diagnosis	Ear, nose, or throat diseases
-0.0210267	D180	4	Occurrence - primary or secondary diagnosis	Neoplasms and diseases of the blood and blood-forming organs
-0.0210098	D21	3	Occurrence - primary diagnosis	Neoplasms and diseases of the blood and blood-forming organs
0.0209732	J15	3	Recency - within 180 days	Diseases of the respiratory system
0.0209696	L3	2	Frequency - at least 2 unique dates	Diseases of the skin and subcutaneous tissue
0.0209468	I110	4	Occurrence - primary diagnosis	Diseases of the circulatory system
0.0209113	T181	4	Occurrence - primary diagnosis	Injury, poisoning and certain other consequences of external causes
-0.0208316	N4	2	Occurrence - primary diagnosis	Diseases of the genitourinary system
-0.0208166	T840	4	Recency - within 365 days	Injury, poisoning and certain other consequences of external causes
0.0206265	R2	2	Recency - within 180 days	Symptoms, signs, and abnormal clinical and laboratory findings, not elsewhere classified
0.020581	I4	2	Occurrence - primary or secondary diagnosis	Diseases of the circulatory system
-0.0205531	C44	3	Recency - within 180 days	Neoplasms and diseases of the blood and blood-forming organs
-0.0204269	S610	4	Occurrence - primary diagnosis	Injury, poisoning and certain other consequences of external causes
-0.0203996	N40	3	Recency - within 180 days	Diseases of the genitourinary system
0.02031	I50	3	Recency - within 365 days	Diseases of the circulatory system
-0.0202917	C91	3	Frequency - at least 2 unique dates	Neoplasms and diseases of the blood and blood-forming organs
-0.0202622	D38	3	Frequency - at least 3 unique dates	Neoplasms and diseases of the blood and blood-forming organs
0.0202543	I4	2	Duration - at least 7 days	Diseases of the circulatory system
-0.0201937	J320	4	Occurrence - primary diagnosis	Diseases of the respiratory system
0.020187	L9	2	Recency - within 180 days	Diseases of the skin and subcutaneous tissue
-0.0201084	B962	4	Occurrence - primary or secondary diagnosis	Infectious and parasitic diseases
0.0200007	A4	2	Duration - at least 7 days	Infectious and parasitic diseases
0.0199846	I109	4	Duration - at least 7 days	Diseases of the circulatory system
0.0199564	I2139	5	Occurrence - primary or secondary diagnosis	Diseases of the circulatory system
0.0199433	Z45	3	Occurrence - primary diagnosis	Factors influencing health status and contact with health services
0.0197971	F200	4	Occurrence - primary or secondary diagnosis	Mental and behavioral disorders
-0.0197846	H264	4	Recency - within 365 days	Ear, nose, or throat diseases
-0.0197811	G30	3	Recency - within 180 days	Diseases of the nervous system
0.0196065	Z03	3	Duration - at least 7 days	Factors influencing health status and contact with health services
0.0195808	R0	2	Duration - at least 14 days	Symptoms, signs, and abnormal clinical and laboratory findings, not elsewhere classified
0.0193817	E1	2	Frequency - at least 2 unique dates	Endocrine, nutritional, and metabolic diseases
-0.0193799	I4719	5	Occurrence - primary or secondary diagnosis	Diseases of the circulatory system
0.0193298	I802	4	Recency - within 365 days	Diseases of the circulatory system
0.0192935	D376	4	Occurrence - primary diagnosis	Neoplasms and diseases of the blood and blood-forming organs
-0.0192365	S9	2	Frequency - at least 2 unique dates	Injury, poisoning and certain other consequences of external causes
-0.0191806	M16	3	Recency - within 180 days	Diseases of the musculoskeletal system and connective tissue
-0.0190664	I20	3	Occurrence - primary or secondary diagnosis	Diseases of the circulatory system
0.0190502	S631	4	Occurrence - primary diagnosis	Injury, poisoning and certain other consequences of external causes
-0.0189954	E148	4	Occurrence - primary diagnosis	Endocrine, nutritional, and metabolic diseases
-0.0189549	R119A	5	Occurrence - primary or secondary diagnosis	Symptoms, signs, and abnormal clinical and laboratory findings, not elsewhere classified
-0.0189452	M796B	5	Occurrence - primary or secondary diagnosis	Diseases of the musculoskeletal system and connective tissue
0.0189154	C1	2	Frequency - at least 4 unique dates	Neoplasms and diseases of the blood and blood-forming organs
0.0188578	N31	3	Occurrence - primary diagnosis	Diseases of the genitourinary system
-0.0188425	S9	2	Frequency - at least 4 unique dates	Injury, poisoning and certain other consequences of external causes
0.0188189	M10	3	Occurrence - primary or secondary diagnosis	Diseases of the musculoskeletal system and connective tissue
-0.0187551	E0	2	Occurrence - primary or secondary diagnosis	Endocrine, nutritional, and metabolic diseases
-0.0187493	G30	3	Recency - within 365 days	Diseases of the nervous system
0.0187107	K920	4	Occurrence - primary or secondary diagnosis	Diseases of the digestive system
-0.0186755	H9	2	Recency - within 365 days	Ear, nose, or throat diseases
-0.0186683	N320	4	Frequency - at least 2 unique dates	Diseases of the genitourinary system
-0.0186585	I109	4	Occurrence - primary diagnosis	Diseases of the circulatory system
0.0186273	F5	2	Occurrence - primary diagnosis	Mental and behavioral disorders
-0.0185951	D40	3	Occurrence - primary diagnosis	Neoplasms and diseases of the blood and blood-forming organs
-0.0185046	F06	3	Frequency - at least 3 unique dates	Mental and behavioral disorders
-0.0184779	E7809	5	Occurrence - primary or secondary diagnosis	Endocrine, nutritional, and metabolic diseases
-0.018354	F0019	5	Occurrence - primary or secondary diagnosis	Mental and behavioral disorders
0.01828	I74	3	Occurrence - primary or secondary diagnosis	Diseases of the circulatory system
0.0182664	H2	2	Occurrence - primary or secondary diagnosis	Ear, nose, or throat diseases
0.0181685	R33	3	Frequency - at least 3 unique dates	Symptoms, signs, and abnormal clinical and laboratory findings, not elsewhere classified
-0.0181184	K30	3	Occurrence - primary diagnosis	Diseases of the digestive system
0.0181145	M4	2	Recency - within 180 days	Diseases of the musculoskeletal system and connective tissue
0.0180663	I255	4	Occurrence - primary diagnosis	Diseases of the circulatory system
0.0180411	C7	2	Frequency - at least 2 unique dates	Neoplasms and diseases of the blood and blood-forming organs
-0.0180011	R15	3	Occurrence - primary or secondary diagnosis	Symptoms, signs, and abnormal clinical and laboratory findings, not elsewhere classified
0.0179116	S065	4	Duration - at least 7 days	Injury, poisoning and certain other consequences of external causes
-0.0179053	E789	4	Occurrence - primary or secondary diagnosis	Endocrine, nutritional, and metabolic diseases
-0.0178574	I714	4	Frequency - at least 4 unique dates	Diseases of the circulatory system
0.0178381	I8	2	Duration - at least 7 days	Diseases of the circulatory system
-0.0177707	N390	4	Frequency - at least 3 unique dates	Diseases of the genitourinary system
-0.017769	R39	3	Recency - within 365 days	Symptoms, signs, and abnormal clinical and laboratory findings, not elsewhere classified
0.0177316	H409	4	Occurrence - primary or secondary diagnosis	Ear, nose, or throat diseases
-0.0177263	Z0109	5	Occurrence - primary or secondary diagnosis	Factors influencing health status and contact with health services
-0.0176672	K625	4	Occurrence - primary diagnosis	Diseases of the digestive system
0.0176405	F039	4	Recency - within 365 days	Mental and behavioral disorders
-0.0176383	T78	3	Occurrence - primary diagnosis	Injury, poisoning and certain other consequences of external causes
-0.0176229	K80	3	Frequency - at least 2 unique dates	Diseases of the digestive system
0.0175232	F6	2	Occurrence - primary or secondary diagnosis	Mental and behavioral disorders
-0.0175028	R398	4	Recency - within 365 days	Symptoms, signs, and abnormal clinical and laboratory findings, not elsewhere classified
0.0174038	K9	2	Occurrence - primary or secondary diagnosis	Diseases of the digestive system
0.0173489	C911	4	Frequency - at least 4 unique dates	Neoplasms and diseases of the blood and blood-forming organs
0.017343	I214X	5	Occurrence - primary diagnosis	Diseases of the circulatory system
0.0173273	H3	2	Occurrence - primary or secondary diagnosis	Ear, nose, or throat diseases
0.0172389	F3289	5	Occurrence - primary or secondary diagnosis	Mental and behavioral disorders
-0.0170513	I25	3	Occurrence - primary diagnosis	Diseases of the circulatory system
0.0170027	M3	2	Recency - within 180 days	Diseases of the musculoskeletal system and connective tissue
-0.0169494	D44	3	Occurrence - primary or secondary diagnosis	Neoplasms and diseases of the blood and blood-forming organs
0.0169078	I2199	5	Duration - at least 14 days	Diseases of the circulatory system
0.0168108	I635	4	Occurrence - primary or secondary diagnosis	Diseases of the circulatory system
0.0167331	R5	2	Recency - within 90 days	Symptoms, signs, and abnormal clinical and laboratory findings, not elsewhere classified
-0.0166304	H35	3	Frequency - at least 4 unique dates	Ear, nose, or throat diseases
-0.0165915	I471	4	Occurrence - primary or secondary diagnosis	Diseases of the circulatory system
-0.0165457	R05	3	Occurrence - primary diagnosis	Symptoms, signs, and abnormal clinical and laboratory findings, not elsewhere classified
-0.0165354	I652	4	Frequency - at least 2 unique dates	Diseases of the circulatory system
0.0163478	E1	2	Duration - at least 7 days	Endocrine, nutritional, and metabolic diseases
0.0162904	E115	4	Occurrence - primary or secondary diagnosis	Endocrine, nutritional, and metabolic diseases
0.0161513	S82	3	Occurrence - primary diagnosis	Injury, poisoning and certain other consequences of external causes
-0.0161288	M7209	5	Recency - within 180 days	Diseases of the musculoskeletal system and connective tissue
-0.016123	K08	3	Occurrence - primary diagnosis	Diseases of the digestive system
0.0160972	S00	3	Occurrence - primary or secondary diagnosis	Injury, poisoning and certain other consequences of external causes
0.0160554	M05	3	Recency - within 365 days	Diseases of the musculoskeletal system and connective tissue
0.0160326	T8	2	Duration - at least 14 days	Injury, poisoning and certain other consequences of external causes
0.0160201	H2599	5	Occurrence - primary or secondary diagnosis	Ear, nose, or throat diseases
-0.0160097	I201	4	Occurrence - primary or secondary diagnosis	Diseases of the circulatory system
0.0159556	I6499	5	Occurrence - primary diagnosis	Diseases of the circulatory system
-0.0159459	R509	4	Frequency - at least 2 unique dates	Symptoms, signs, and abnormal clinical and laboratory findings, not elsewhere classified
0.0159033	M1	2	Duration - at least 7 days	Diseases of the musculoskeletal system and connective tissue
-0.0158497	D375	4	Occurrence - primary or secondary diagnosis	Neoplasms and diseases of the blood and blood-forming organs
-0.0158317	D229	4	Occurrence - primary or secondary diagnosis	Neoplasms and diseases of the blood and blood-forming organs
0.0157568	E66	3	Frequency - at least 2 unique dates	Endocrine, nutritional, and metabolic diseases
0.0157033	H02	3	Frequency - at least 2 unique dates	Ear, nose, or throat diseases
0.015586	I269	4	Duration - at least 7 days	Diseases of the circulatory system
0.0155495	H259	4	Occurrence - primary or secondary diagnosis	Ear, nose, or throat diseases
-0.0155121	A41	3	Occurrence - primary diagnosis	Infectious and parasitic diseases
0.0154383	M05	3	Frequency - at least 3 unique dates	Diseases of the musculoskeletal system and connective tissue
-0.0153863	L82	3	Occurrence - primary or secondary diagnosis	Diseases of the skin and subcutaneous tissue
-0.015326	I34	3	Occurrence - primary diagnosis	Diseases of the circulatory system
-0.0152022	N409	4	Frequency - at least 4 unique dates	Diseases of the genitourinary system
-0.0151978	M1	2	Occurrence - primary or secondary diagnosis	Diseases of the musculoskeletal system and connective tissue
-0.0151597	M653	4	Occurrence - primary or secondary diagnosis	Diseases of the musculoskeletal system and connective tissue
-0.015128	N20	3	Occurrence - primary or secondary diagnosis	Diseases of the genitourinary system
-0.015117	I1099	5	Occurrence - primary diagnosis	Diseases of the circulatory system
-0.0151113	I2009	5	Occurrence - primary or secondary diagnosis	Diseases of the circulatory system
-0.0150795	I2109	5	Occurrence - primary or secondary diagnosis	Diseases of the circulatory system
0.015069	D04	3	Occurrence - primary diagnosis	Neoplasms and diseases of the blood and blood-forming organs
0.0149564	L400	4	Frequency - at least 2 unique dates	Diseases of the skin and subcutaneous tissue
-0.0149064	K08	3	Frequency - at least 2 unique dates	Diseases of the digestive system
-0.0148774	E78	3	Occurrence - primary diagnosis	Endocrine, nutritional, and metabolic diseases
-0.014828	Z01	3	Frequency - at least 2 unique dates	Factors influencing health status and contact with health services
0.0148086	Z0339	5	Frequency - at least 2 unique dates	Factors influencing health status and contact with health services
0.0147565	F1	2	Frequency - at least 3 unique dates	Mental and behavioral disorders
0.0147524	J449	4	Frequency - at least 3 unique dates	Diseases of the respiratory system
0.0146781	I2599	5	Occurrence - primary or secondary diagnosis	Diseases of the circulatory system
0.0145783	Z0399	5	Occurrence - primary or secondary diagnosis	Factors influencing health status and contact with health services
0.0145644	I25	3	Duration - at least 7 days	Diseases of the circulatory system
-0.0145566	K359	4	Occurrence - primary or secondary diagnosis	Diseases of the digestive system
-0.0145437	T814	4	Occurrence - primary or secondary diagnosis	Injury, poisoning and certain other consequences of external causes
0.0144209	R17	3	Occurrence - primary diagnosis	Symptoms, signs, and abnormal clinical and laboratory findings, not elsewhere classified
0.0143508	K861	4	Occurrence - primary or secondary diagnosis	Diseases of the digestive system
-0.0143413	S61	3	Occurrence - primary diagnosis	Injury, poisoning and certain other consequences of external causes
0.0143125	H66	3	Frequency - at least 3 unique dates	Ear, nose, or throat diseases
0.0142545	E10	3	Duration - at least 7 days	Endocrine, nutritional, and metabolic diseases
-0.0141952	H160	4	Occurrence - primary or secondary diagnosis	Ear, nose, or throat diseases
-0.0141899	F102X	5	Occurrence - primary or secondary diagnosis	Mental and behavioral disorders
-0.0141484	D2	2	Recency - within 90 days	Neoplasms and diseases of the blood and blood-forming organs
0.0141139	B37	3	Occurrence - primary or secondary diagnosis	Infectious and parasitic diseases
0.0140227	M3	2	Occurrence - primary or secondary diagnosis	Diseases of the musculoskeletal system and connective tissue
-0.0139748	A6	2	Occurrence - primary or secondary diagnosis	Infectious and parasitic diseases
-0.0139413	Z0909	5	Occurrence - primary diagnosis	Factors influencing health status and contact with health services
-0.0139179	I2519	5	Occurrence - primary or secondary diagnosis	Diseases of the circulatory system
0.0139062	J909	4	Frequency - at least 2 unique dates	Diseases of the respiratory system
0.0138807	D5	2	Occurrence - primary diagnosis	Neoplasms and diseases of the blood and blood-forming organs
-0.0138646	T783	4	Occurrence - primary diagnosis	Injury, poisoning and certain other consequences of external causes
-0.0138274	K579	4	Occurrence - primary or secondary diagnosis	Diseases of the digestive system
-0.0137907	I48	3	Frequency - at least 4 unique dates	Diseases of the circulatory system
-0.0137374	I20	3	Occurrence - primary diagnosis	Diseases of the circulatory system
0.0137071	F0	2	Recency - within 180 days	Mental and behavioral disorders
0.01367	E668	4	Occurrence - primary or secondary diagnosis	Endocrine, nutritional, and metabolic diseases
-0.013576	E119	4	Frequency - at least 2 unique dates	Endocrine, nutritional, and metabolic diseases
-0.0135428	H02	3	Recency - within 365 days	Ear, nose, or throat diseases
0.0135383	D649	4	Occurrence - primary or secondary diagnosis	Neoplasms and diseases of the blood and blood-forming organs
0.0134737	Z039	4	Frequency - at least 2 unique dates	Factors influencing health status and contact with health services
-0.0134617	M17	3	Occurrence - primary or secondary diagnosis	Diseases of the musculoskeletal system and connective tissue
0.0133836	K210	4	Recency - within 365 days	Diseases of the digestive system
0.0133611	G359	4	Occurrence - primary or secondary diagnosis	Diseases of the nervous system
0.0133406	E1129	5	Occurrence - primary or secondary diagnosis	Endocrine, nutritional, and metabolic diseases
-0.0133372	K21	3	Occurrence - primary or secondary diagnosis	Diseases of the digestive system
0.0132318	K5	2	Occurrence - primary or secondary diagnosis	Diseases of the digestive system
0.0130916	R410	4	Recency - within 365 days	Symptoms, signs, and abnormal clinical and laboratory findings, not elsewhere classified
-0.013072	K21	3	Frequency - at least 2 unique dates	Diseases of the digestive system
0.0130517	H189	4	Occurrence - primary or secondary diagnosis	Ear, nose, or throat diseases
0.0129067	G3	2	Duration - at least 7 days	Diseases of the nervous system
0.0128889	Z9	2	Occurrence - primary or secondary diagnosis	Factors influencing health status and contact with health services
-0.0128236	K513	4	Occurrence - primary diagnosis	Diseases of the digestive system
-0.012772	N4	2	Recency - within 180 days	Diseases of the genitourinary system
0.0126979	I208	4	Frequency - at least 4 unique dates	Diseases of the circulatory system
-0.0126921	L031	4	Occurrence - primary or secondary diagnosis	Diseases of the skin and subcutaneous tissue
-0.0126434	I491	4	Occurrence - primary diagnosis	Diseases of the circulatory system
0.0126292	D4	2	Occurrence - primary or secondary diagnosis	Neoplasms and diseases of the blood and blood-forming organs
-0.0125965	J159	4	Frequency - at least 2 unique dates	Diseases of the respiratory system
0.0124954	H959	4	Occurrence - primary diagnosis	Ear, nose, or throat diseases
0.012485	L08	3	Occurrence - primary diagnosis	Diseases of the skin and subcutaneous tissue
0.0123713	R7	2	Recency - within 90 days	Symptoms, signs, and abnormal clinical and laboratory findings, not elsewhere classified
0.0123235	I42	3	Frequency - at least 4 unique dates	Diseases of the circulatory system
0.0123203	D3749	5	Frequency - at least 2 unique dates	Neoplasms and diseases of the blood and blood-forming organs
-0.0123191	Z038W	5	Occurrence - primary diagnosis	Factors influencing health status and contact with health services
0.0123023	M0599	5	Occurrence - primary diagnosis	Diseases of the musculoskeletal system and connective tissue
0.0122627	I501	4	Occurrence - primary diagnosis	Diseases of the circulatory system
-0.0122521	H25	3	Recency - within 90 days	Ear, nose, or throat diseases
-0.0122161	B00	3	Occurrence - primary or secondary diagnosis	Infectious and parasitic diseases
-0.0121386	G56	3	Occurrence - primary or secondary diagnosis	Diseases of the nervous system
-0.0121226	I489B	5	Frequency - at least 2 unique dates	Diseases of the circulatory system
-0.0121169	N201	4	Recency - within 365 days	Diseases of the genitourinary system
-0.0121156	I30	3	Occurrence - primary or secondary diagnosis	Diseases of the circulatory system
0.0121099	L304	4	Occurrence - primary or secondary diagnosis	Diseases of the skin and subcutaneous tissue
0.0120711	R040	4	Frequency - at least 2 unique dates	Symptoms, signs, and abnormal clinical and laboratory findings, not elsewhere classified
0.0120671	C446	4	Occurrence - primary or secondary diagnosis	Neoplasms and diseases of the blood and blood-forming organs
-0.0120527	I698	4	Occurrence - primary or secondary diagnosis	Diseases of the circulatory system
0.0120227	M8	2	Recency - within 180 days	Diseases of the musculoskeletal system and connective tissue
0.0120022	I6	2	Recency - within 180 days	Diseases of the circulatory system
-0.0119979	T84	3	Recency - within 90 days	Injury, poisoning and certain other consequences of external causes
0.0119353	E112	4	Occurrence - primary diagnosis	Endocrine, nutritional, and metabolic diseases
-0.0119328	I208	4	Occurrence - primary or secondary diagnosis	Diseases of the circulatory system
-0.0119251	H53	3	Occurrence - primary or secondary diagnosis	Ear, nose, or throat diseases
-0.0118067	G560	4	Frequency - at least 2 unique dates	Diseases of the nervous system
0.0117635	M48	3	Occurrence - primary or secondary diagnosis	Diseases of the musculoskeletal system and connective tissue
-0.0117282	I6	2	Frequency - at least 2 unique dates	Diseases of the circulatory system
0.0116771	I5099	5	Duration - at least 7 days	Diseases of the circulatory system
0.0116329	M545	4	Recency - within 180 days	Diseases of the musculoskeletal system and connective tissue
-0.0116002	Z951	4	Recency - within 365 days	Factors influencing health status and contact with health services
-0.0115545	I652	4	Occurrence - primary diagnosis	Diseases of the circulatory system
-0.0115268	Z018	4	Frequency - at least 3 unique dates	Factors influencing health status and contact with health services
0.0114997	E1079	5	Recency - within 365 days	Endocrine, nutritional, and metabolic diseases
-0.0114429	Z09	3	Recency - within 365 days	Factors influencing health status and contact with health services
-0.0113654	H1	2	Occurrence - primary diagnosis	Ear, nose, or throat diseases
-0.0112641	L03	3	Occurrence - primary or secondary diagnosis	Diseases of the skin and subcutaneous tissue
-0.011237	D41	3	Frequency - at least 2 unique dates	Neoplasms and diseases of the blood and blood-forming organs
-0.0112142	K309	4	Occurrence - primary diagnosis	Diseases of the digestive system
-0.0111414	D489	4	Occurrence - primary or secondary diagnosis	Neoplasms and diseases of the blood and blood-forming organs
-0.0111325	F1009	5	Occurrence - primary or secondary diagnosis	Mental and behavioral disorders
-0.0111313	J448	4	Occurrence - primary or secondary diagnosis	Diseases of the respiratory system
0.0111022	H912	4	Frequency - at least 2 unique dates	Ear, nose, or throat diseases
0.0110302	M48	3	Recency - within 365 days	Diseases of the musculoskeletal system and connective tissue
0.0110132	E112	4	Occurrence - primary or secondary diagnosis	Endocrine, nutritional, and metabolic diseases
0.0109594	C349	4	Occurrence - primary or secondary diagnosis	Neoplasms and diseases of the blood and blood-forming organs
0.0109572	I8	2	Recency - within 90 days	Diseases of the circulatory system
0.0109478	L4	2	Frequency - at least 2 unique dates	Diseases of the skin and subcutaneous tissue
0.0109416	A469	4	Occurrence - primary or secondary diagnosis	Infectious and parasitic diseases
0.0108948	I73	3	Frequency - at least 2 unique dates	Diseases of the circulatory system
-0.0107938	D22	3	Occurrence - primary or secondary diagnosis	Neoplasms and diseases of the blood and blood-forming organs
0.0107888	M4	2	Recency - within 90 days	Diseases of the musculoskeletal system and connective tissue
0.0107122	F2	2	Duration - at least 14 days	Mental and behavioral disorders
-0.0106709	E039	4	Occurrence - primary or secondary diagnosis	Endocrine, nutritional, and metabolic diseases
0.010524	C7	2	Occurrence - primary or secondary diagnosis	Neoplasms and diseases of the blood and blood-forming organs
-0.0105211	S06	3	Frequency - at least 2 unique dates	Injury, poisoning and certain other consequences of external causes
0.0105028	F3	2	Occurrence - primary diagnosis	Mental and behavioral disorders
-0.0104743	D2	2	Occurrence - primary diagnosis	Neoplasms and diseases of the blood and blood-forming organs
-0.0103562	I84	3	Frequency - at least 2 unique dates	Diseases of the circulatory system
-0.0103271	E7	2	Occurrence - primary or secondary diagnosis	Endocrine, nutritional, and metabolic diseases
-0.0103027	M7209	5	Occurrence - primary or secondary diagnosis	Diseases of the musculoskeletal system and connective tissue
-0.0102643	L82	3	Occurrence - primary diagnosis	Diseases of the skin and subcutaneous tissue
-0.0102567	S934	4	Occurrence - primary or secondary diagnosis	Injury, poisoning and certain other consequences of external causes
-0.0101886	H010	4	Occurrence - primary or secondary diagnosis	Ear, nose, or throat diseases
-0.0101556	F05	3	Occurrence - primary diagnosis	Mental and behavioral disorders
-0.0101063	J0	2	Occurrence - primary diagnosis	Diseases of the respiratory system
0.0101013	M5	2	Recency - within 90 days	Diseases of the musculoskeletal system and connective tissue
-0.0100967	M796D	5	Occurrence - primary or secondary diagnosis	Diseases of the musculoskeletal system and connective tissue
0.0100666	M4	2	Duration - at least 7 days	Diseases of the musculoskeletal system and connective tissue
0.0100451	Z0489	5	Occurrence - primary diagnosis	Factors influencing health status and contact with health services
0.0100205	Z033	4	Frequency - at least 2 unique dates	Factors influencing health status and contact with health services
-0.0100049	I200	4	Occurrence - primary or secondary diagnosis	Diseases of the circulatory system
0.0100027	A46	3	Occurrence - primary or secondary diagnosis	Infectious and parasitic diseases
0.00999147	K22	3	Occurrence - primary diagnosis	Diseases of the digestive system
0.0099683	I119	4	Occurrence - primary or secondary diagnosis	Diseases of the circulatory system
0.00993932	I61	3	Occurrence - primary or secondary diagnosis	Diseases of the circulatory system
-0.00991994	M542	4	Occurrence - primary diagnosis	Diseases of the musculoskeletal system and connective tissue
0.00988925	J1899	5	Occurrence - primary or secondary diagnosis	Diseases of the respiratory system
0.009789	J06	3	Recency - within 365 days	Diseases of the respiratory system
-0.00972161	K402	4	Frequency - at least 2 unique dates	Diseases of the digestive system
-0.0096185	M1739	5	Occurrence - primary or secondary diagnosis	Diseases of the musculoskeletal system and connective tissue
0.00960068	I361	4	Occurrence - primary or secondary diagnosis	Diseases of the circulatory system
-0.00959572	S6261	5	Occurrence - primary diagnosis	Injury, poisoning and certain other consequences of external causes
0.0095953	Z719	4	Frequency - at least 3 unique dates	Factors influencing health status and contact with health services
-0.00957147	H1019	5	Occurrence - primary or secondary diagnosis	Ear, nose, or throat diseases
0.00954924	C0	2	Duration - at least 7 days	Neoplasms and diseases of the blood and blood-forming organs
0.0095309	I259	4	Occurrence - primary or secondary diagnosis	Diseases of the circulatory system
-0.0095275	H95	3	Frequency - at least 3 unique dates	Ear, nose, or throat diseases
-0.00952571	I35	3	Duration - at least 7 days	Diseases of the circulatory system
0.00952449	H405	4	Occurrence - primary or secondary diagnosis	Ear, nose, or throat diseases
-0.0094987	I359	4	Occurrence - primary or secondary diagnosis	Diseases of the circulatory system
-0.00948263	I341	4	Occurrence - primary diagnosis	Diseases of the circulatory system
-0.00940468	Z1	2	Occurrence - primary or secondary diagnosis	Factors influencing health status and contact with health services
-0.00939679	M796B	5	Occurrence - primary diagnosis	Diseases of the musculoskeletal system and connective tissue
-0.00934506	Z432	4	Occurrence - primary or secondary diagnosis	Factors influencing health status and contact with health services
0.00933158	I489	4	Occurrence - primary or secondary diagnosis	Diseases of the circulatory system
-0.0093268	Z0	2	Frequency - at least 3 unique dates	Factors influencing health status and contact with health services
0.00932211	G9	2	Frequency - at least 3 unique dates	Diseases of the nervous system
-0.00930221	I495C	5	Occurrence - primary diagnosis	Diseases of the circulatory system
-0.00919105	N409	4	Occurrence - primary or secondary diagnosis	Diseases of the genitourinary system
-0.00918492	K4399	5	Recency - within 365 days	Diseases of the digestive system
0.0091648	L3	2	Occurrence - primary diagnosis	Diseases of the skin and subcutaneous tissue
-0.00910628	N183	4	Recency - within 365 days	Diseases of the genitourinary system
-0.00908194	M77	3	Occurrence - primary diagnosis	Diseases of the musculoskeletal system and connective tissue
-0.00907508	I842	4	Occurrence - primary diagnosis	Diseases of the circulatory system
-0.00907338	B968	4	Occurrence - primary or secondary diagnosis	Infectious and parasitic diseases
-0.00900252	N39	3	Frequency - at least 2 unique dates	Diseases of the genitourinary system
-0.00899758	R7789	5	Frequency - at least 2 unique dates	Symptoms, signs, and abnormal clinical and laboratory findings, not elsewhere classified
0.00896756	F3	2	Recency - within 365 days	Mental and behavioral disorders
0.00895879	Z51	3	Recency - within 180 days	Factors influencing health status and contact with health services
-0.00892608	M19	3	Occurrence - primary diagnosis	Diseases of the musculoskeletal system and connective tissue
0.00891092	I801	4	Occurrence - primary diagnosis	Diseases of the circulatory system
0.00888684	K221	4	Occurrence - primary or secondary diagnosis	Diseases of the digestive system
0.00884821	S828	4	Occurrence - primary or secondary diagnosis	Injury, poisoning and certain other consequences of external causes
-0.00860537	Z921	4	Occurrence - primary or secondary diagnosis	Factors influencing health status and contact with health services
0.00858958	H400D	5	Occurrence - primary or secondary diagnosis	Ear, nose, or throat diseases
-0.00848638	K803	4	Occurrence - primary diagnosis	Diseases of the digestive system
0.00846132	E149	4	Occurrence - primary or secondary diagnosis	Endocrine, nutritional, and metabolic diseases
0.00837498	R5	2	Occurrence - primary or secondary diagnosis	Symptoms, signs, and abnormal clinical and laboratory findings, not elsewhere classified
-0.00836759	J180	4	Occurrence - primary or secondary diagnosis	Diseases of the respiratory system
0.00835224	Z029	4	Occurrence - primary or secondary diagnosis	Factors influencing health status and contact with health services
0.00831548	K9	2	Recency - within 365 days	Diseases of the digestive system
-0.00821515	F1099	5	Occurrence - primary diagnosis	Mental and behavioral disorders
-0.00816905	R39	3	Occurrence - primary or secondary diagnosis	Symptoms, signs, and abnormal clinical and laboratory findings, not elsewhere classified
0.00811844	H3609	5	Occurrence - primary or secondary diagnosis	Ear, nose, or throat diseases
0.00811014	I219	4	Recency - within 180 days	Diseases of the circulatory system
-0.0080972	H52	3	Occurrence - primary or secondary diagnosis	Ear, nose, or throat diseases
-0.00807194	N4	2	Occurrence - primary or secondary diagnosis	Diseases of the genitourinary system
0.00797519	Z081	4	Occurrence - primary diagnosis	Factors influencing health status and contact with health services
0.00794266	R1	2	Recency - within 365 days	Symptoms, signs, and abnormal clinical and laboratory findings, not elsewhere classified
0.00791994	I5019	5	Occurrence - primary or secondary diagnosis	Diseases of the circulatory system
0.0078515	Z016	4	Occurrence - primary or secondary diagnosis	Factors influencing health status and contact with health services
0.00784828	D70	3	Occurrence - primary or secondary diagnosis	Neoplasms and diseases of the blood and blood-forming organs
0.00783088	M05	3	Occurrence - primary diagnosis	Diseases of the musculoskeletal system and connective tissue
-0.0078275	M7	2	Recency - within 90 days	Diseases of the musculoskeletal system and connective tissue
0.00780744	M059	4	Occurrence - primary diagnosis	Diseases of the musculoskeletal system and connective tissue
-0.0077956	H02	3	Recency - within 180 days	Ear, nose, or throat diseases
-0.00778436	Z721	4	Occurrence - primary or secondary diagnosis	Factors influencing health status and contact with health services
-0.00776989	I845	4	Occurrence - primary or secondary diagnosis	Diseases of the circulatory system
0.00771246	E1149	5	Frequency - at least 2 unique dates	Endocrine, nutritional, and metabolic diseases
0.00764401	Z081	4	Occurrence - primary or secondary diagnosis	Factors influencing health status and contact with health services
0.00764383	E8	2	Recency - within 365 days	Endocrine, nutritional, and metabolic diseases
-0.00760447	N13	3	Occurrence - primary or secondary diagnosis	Diseases of the genitourinary system
0.00758153	S430	4	Frequency - at least 2 unique dates	Injury, poisoning and certain other consequences of external causes
-0.00755995	Z83	3	Occurrence - primary or secondary diagnosis	Factors influencing health status and contact with health services
0.00755103	I252	4	Occurrence - primary or secondary diagnosis	Diseases of the circulatory system
0.00748234	G459	4	Occurrence - primary diagnosis	Diseases of the nervous system
0.00746591	J9	2	Frequency - at least 3 unique dates	Diseases of the respiratory system
0.00734456	F10	3	Occurrence - primary diagnosis	Mental and behavioral disorders
-0.00731855	K4	2	Frequency - at least 4 unique dates	Diseases of the digestive system
-0.00731535	I4959	5	Occurrence - primary or secondary diagnosis	Diseases of the circulatory system
-0.00727096	H113	4	Occurrence - primary diagnosis	Ear, nose, or throat diseases
-0.00726469	M720	4	Occurrence - primary or secondary diagnosis	Diseases of the musculoskeletal system and connective tissue
0.00726433	R26	3	Occurrence - primary diagnosis	Symptoms, signs, and abnormal clinical and laboratory findings, not elsewhere classified
-0.00726116	C4499	5	Occurrence - primary or secondary diagnosis	Neoplasms and diseases of the blood and blood-forming organs
-0.0072456	J01	3	Occurrence - primary diagnosis	Diseases of the respiratory system
0.00723258	N31	3	Recency - within 365 days	Diseases of the genitourinary system
-0.00719056	H269	4	Occurrence - primary or secondary diagnosis	Ear, nose, or throat diseases
-0.00718222	Z011	4	Occurrence - primary diagnosis	Factors influencing health status and contact with health services
0.00717558	F3	2	Recency - within 180 days	Mental and behavioral disorders
0.00708532	K2099	5	Frequency - at least 2 unique dates	Diseases of the digestive system
0.00682894	H2609	5	Frequency - at least 2 unique dates	Ear, nose, or throat diseases
-0.00681397	C447	4	Occurrence - primary diagnosis	Neoplasms and diseases of the blood and blood-forming organs
0.00679604	J69	3	Occurrence - primary or secondary diagnosis	Diseases of the respiratory system
-0.0067105	K566	4	Occurrence - primary or secondary diagnosis	Diseases of the digestive system
0.00668587	F03	3	Recency - within 365 days	Mental and behavioral disorders
0.00668559	I501	4	Frequency - at least 2 unique dates	Diseases of the circulatory system
0.00668014	E10	3	Occurrence - primary or secondary diagnosis	Endocrine, nutritional, and metabolic diseases
0.00651184	B999	4	Occurrence - primary or secondary diagnosis	Infectious and parasitic diseases
-0.00647365	G473	4	Recency - within 365 days	Diseases of the nervous system
-0.00644676	E780	4	Occurrence - primary or secondary diagnosis	Endocrine, nutritional, and metabolic diseases
-0.00640965	F45	3	Occurrence - primary or secondary diagnosis	Mental and behavioral disorders
-0.00632953	M766	4	Occurrence - primary diagnosis	Diseases of the musculoskeletal system and connective tissue
0.00627398	R0	2	Duration - at least 7 days	Symptoms, signs, and abnormal clinical and laboratory findings, not elsewhere classified
0.00627274	I489	4	Duration - at least 7 days	Diseases of the circulatory system
-0.00620935	K40	3	Frequency - at least 2 unique dates	Diseases of the digestive system
0.00619518	F0399	5	Recency - within 365 days	Mental and behavioral disorders
-0.00617431	F103	4	Frequency - at least 3 unique dates	Mental and behavioral disorders
-0.00616984	E7859	5	Occurrence - primary or secondary diagnosis	Endocrine, nutritional, and metabolic diseases
-0.00613741	I489D	5	Occurrence - primary or secondary diagnosis	Diseases of the circulatory system
0.00613217	T835	4	Occurrence - primary or secondary diagnosis	Injury, poisoning and certain other consequences of external causes
-0.00610883	K5799	5	Occurrence - primary or secondary diagnosis	Diseases of the digestive system
-0.00606298	D1	2	Occurrence - primary or secondary diagnosis	Neoplasms and diseases of the blood and blood-forming organs
0.00604513	I739	4	Recency - within 365 days	Diseases of the circulatory system
0.00602199	I6399	5	Frequency - at least 4 unique dates	Diseases of the circulatory system
0.00600871	I64	3	Occurrence - primary diagnosis	Diseases of the circulatory system
0.00600841	M431	4	Occurrence - primary or secondary diagnosis	Diseases of the musculoskeletal system and connective tissue
-0.00600373	M7	2	Occurrence - primary or secondary diagnosis	Diseases of the musculoskeletal system and connective tissue
0.00599384	T4	2	Occurrence - primary or secondary diagnosis	Injury, poisoning and certain other consequences of external causes
-0.00598765	T519	4	Occurrence - primary or secondary diagnosis	Injury, poisoning and certain other consequences of external causes
-0.00595462	E107	4	Occurrence - primary or secondary diagnosis	Endocrine, nutritional, and metabolic diseases
-0.00585494	I250	4	Occurrence - primary diagnosis	Diseases of the circulatory system
-0.0058133	M15	3	Occurrence - primary or secondary diagnosis	Diseases of the musculoskeletal system and connective tissue
-0.00576853	Z501	4	Occurrence - primary or secondary diagnosis	Factors influencing health status and contact with health services
-0.00575278	G4	2	Recency - within 365 days	Diseases of the nervous system
-0.00573775	A415	4	Occurrence - primary diagnosis	Infectious and parasitic diseases
-0.00573225	Z090	4	Recency - within 180 days	Factors influencing health status and contact with health services
0.00572575	R22	3	Recency - within 180 days	Symptoms, signs, and abnormal clinical and laboratory findings, not elsewhere classified
-0.00571648	Z9219	5	Frequency - at least 3 unique dates	Factors influencing health status and contact with health services
0.00559795	Z039	4	Frequency - at least 3 unique dates	Factors influencing health status and contact with health services
0.00559544	I214	4	Frequency - at least 2 unique dates	Diseases of the circulatory system
0.00554746	Z8679	5	Occurrence - primary or secondary diagnosis	Factors influencing health status and contact with health services
0.0055473	S01	3	Recency - within 365 days	Injury, poisoning and certain other consequences of external causes
-0.00553174	H3	2	Recency - within 365 days	Ear, nose, or throat diseases
0.00550409	C34	3	Occurrence - primary or secondary diagnosis	Neoplasms and diseases of the blood and blood-forming organs
-0.00548836	Z0109	5	Frequency - at least 2 unique dates	Factors influencing health status and contact with health services
-0.00544144	I633	4	Frequency - at least 2 unique dates	Diseases of the circulatory system
-0.00544123	M059	4	Recency - within 90 days	Diseases of the musculoskeletal system and connective tissue
0.00544008	Z039	4	Occurrence - primary or secondary diagnosis	Factors influencing health status and contact with health services
0.00541752	I509	4	Duration - at least 7 days	Diseases of the circulatory system
0.00540924	L08	3	Recency - within 365 days	Diseases of the skin and subcutaneous tissue
0.00539804	I25	3	Frequency - at least 2 unique dates	Diseases of the circulatory system
0.00539081	M0699	5	Occurrence - primary or secondary diagnosis	Diseases of the musculoskeletal system and connective tissue
0.00527076	H2519	5	Occurrence - primary diagnosis	Ear, nose, or throat diseases
-0.00521818	C449	4	Recency - within 180 days	Neoplasms and diseases of the blood and blood-forming organs
-0.00521572	I839	4	Frequency - at least 2 unique dates	Diseases of the circulatory system
-0.00520161	A099	4	Occurrence - primary diagnosis	Infectious and parasitic diseases
-0.00519487	Z5109	5	Duration - at least 7 days	Factors influencing health status and contact with health services
0.00519059	Z04	3	Recency - within 180 days	Factors influencing health status and contact with health services
-0.00517778	H2509	5	Recency - within 90 days	Ear, nose, or throat diseases
0.00514187	D4879	5	Occurrence - primary or secondary diagnosis	Neoplasms and diseases of the blood and blood-forming organs
-0.00510172	M173	4	Occurrence - primary or secondary diagnosis	Diseases of the musculoskeletal system and connective tissue
-0.00503976	S80	3	Recency - within 365 days	Injury, poisoning and certain other consequences of external causes
-0.00498318	H5	2	Frequency - at least 3 unique dates	Ear, nose, or throat diseases
0.00497625	C4	2	Frequency - at least 2 unique dates	Neoplasms and diseases of the blood and blood-forming organs
0.00484445	H25	3	Frequency - at least 2 unique dates	Ear, nose, or throat diseases
0.00482204	L1	2	Occurrence - primary or secondary diagnosis	Diseases of the skin and subcutaneous tissue
0.00480614	M1719	5	Duration - at least 7 days	Diseases of the musculoskeletal system and connective tissue
0.00480524	E8	2	Occurrence - primary diagnosis	Endocrine, nutritional, and metabolic diseases
0.00475976	I489A	5	Occurrence - primary or secondary diagnosis	Diseases of the circulatory system
-0.00471813	Z0909	5	Frequency - at least 2 unique dates	Factors influencing health status and contact with health services
0.00467607	I693	4	Occurrence - primary or secondary diagnosis	Diseases of the circulatory system
0.00463261	J90	3	Frequency - at least 2 unique dates	Diseases of the respiratory system
-0.00462721	S4230	5	Occurrence - primary or secondary diagnosis	Injury, poisoning and certain other consequences of external causes
-0.00457876	D1809	5	Occurrence - primary or secondary diagnosis	Neoplasms and diseases of the blood and blood-forming organs
-0.00453763	G629	4	Frequency - at least 2 unique dates	Diseases of the nervous system
0.0045342	Z96	3	Occurrence - primary or secondary diagnosis	Factors influencing health status and contact with health services
-0.0044908	M2	2	Occurrence - primary diagnosis	Diseases of the musculoskeletal system and connective tissue
-0.00447495	F1099	5	Occurrence - primary or secondary diagnosis	Mental and behavioral disorders
-0.00443487	A0	2	Recency - within 180 days	Infectious and parasitic diseases
-0.00441572	A04	3	Occurrence - primary diagnosis	Infectious and parasitic diseases
0.00425424	E1159	5	Frequency - at least 2 unique dates	Endocrine, nutritional, and metabolic diseases
-0.00422513	A045	4	Occurrence - primary or secondary diagnosis	Infectious and parasitic diseases
-0.0042132	D48	3	Frequency - at least 2 unique dates	Neoplasms and diseases of the blood and blood-forming organs
0.00419817	M059	4	Occurrence - primary or secondary diagnosis	Diseases of the musculoskeletal system and connective tissue
0.0041953	I5099	5	Occurrence - primary or secondary diagnosis	Diseases of the circulatory system
0.00419242	H34	3	Frequency - at least 3 unique dates	Ear, nose, or throat diseases
-0.00416574	E89	3	Occurrence - primary or secondary diagnosis	Endocrine, nutritional, and metabolic diseases
0.00412434	I72	3	Frequency - at least 2 unique dates	Diseases of the circulatory system
0.00408496	I509	4	Occurrence - primary or secondary diagnosis	Diseases of the circulatory system
0.00400411	N459	4	Frequency - at least 2 unique dates	Diseases of the genitourinary system
-0.00395853	R05	3	Occurrence - primary or secondary diagnosis	Symptoms, signs, and abnormal clinical and laboratory findings, not elsewhere classified
-0.00391425	M190	4	Occurrence - primary diagnosis	Diseases of the musculoskeletal system and connective tissue
-0.00390314	I10	3	Frequency - at least 4 unique dates	Diseases of the circulatory system
0.00386186	Z048	4	Occurrence - primary diagnosis	Factors influencing health status and contact with health services
0.00381203	H024	4	Frequency - at least 2 unique dates	Ear, nose, or throat diseases
-0.0038117	R4909	5	Occurrence - primary or secondary diagnosis	Symptoms, signs, and abnormal clinical and laboratory findings, not elsewhere classified
-0.00380999	N40	3	Frequency - at least 4 unique dates	Diseases of the genitourinary system
0.00380475	R52	3	Recency - within 365 days	Symptoms, signs, and abnormal clinical and laboratory findings, not elsewhere classified
0.00374154	D485W	5	Occurrence - primary or secondary diagnosis	Neoplasms and diseases of the blood and blood-forming organs
-0.00372425	G402	4	Frequency - at least 2 unique dates	Diseases of the nervous system
-0.00365711	K513	4	Frequency - at least 2 unique dates	Diseases of the digestive system
0.0036485	Z4	2	Frequency - at least 3 unique dates	Factors influencing health status and contact with health services
-0.00362812	E78	3	Recency - within 365 days	Endocrine, nutritional, and metabolic diseases
0.0035452	C4439	5	Recency - within 180 days	Neoplasms and diseases of the blood and blood-forming organs
0.00351742	G510	4	Occurrence - primary diagnosis	Diseases of the nervous system
-0.00350296	L71	3	Occurrence - primary diagnosis	Diseases of the skin and subcutaneous tissue
-0.00349714	Z0909	5	Recency - within 180 days	Factors influencing health status and contact with health services
0.0034618	D6	2	Occurrence - primary or secondary diagnosis	Neoplasms and diseases of the blood and blood-forming organs
0.00345758	I21	3	Recency - within 90 days	Diseases of the circulatory system
-0.00345345	R5	2	Frequency - at least 2 unique dates	Symptoms, signs, and abnormal clinical and laboratory findings, not elsewhere classified
0.00343398	R5	2	Occurrence - primary diagnosis	Symptoms, signs, and abnormal clinical and laboratory findings, not elsewhere classified
0.0033991	J15	3	Duration - at least 7 days	Diseases of the respiratory system
-0.00338644	R55	3	Frequency - at least 2 unique dates	Symptoms, signs, and abnormal clinical and laboratory findings, not elsewhere classified
0.00337147	I2199	5	Recency - within 180 days	Diseases of the circulatory system
-0.00329019	M720	4	Recency - within 180 days	Diseases of the musculoskeletal system and connective tissue
0.0032674	E143	4	Occurrence - primary diagnosis	Endocrine, nutritional, and metabolic diseases
-0.00316506	H162	4	Occurrence - primary or secondary diagnosis	Ear, nose, or throat diseases
-0.00311743	Z92	3	Occurrence - primary or secondary diagnosis	Factors influencing health status and contact with health services
0.00311598	K2	2	Recency - within 180 days	Diseases of the digestive system
0.00305412	M48	3	Duration - at least 7 days	Diseases of the musculoskeletal system and connective tissue
-0.00302367	N40	3	Frequency - at least 2 unique dates	Diseases of the genitourinary system
0.0029797	K56	3	Occurrence - primary diagnosis	Diseases of the digestive system
-0.00296317	M7	2	Frequency - at least 2 unique dates	Diseases of the musculoskeletal system and connective tissue
0.00294783	I2529	5	Occurrence - primary or secondary diagnosis	Diseases of the circulatory system
-0.00288629	B349	4	Occurrence - primary diagnosis	Infectious and parasitic diseases
0.00282876	N10	3	Duration - at least 7 days	Diseases of the genitourinary system
0.0028072	S8200	5	Occurrence - primary or secondary diagnosis	Injury, poisoning and certain other consequences of external causes
-0.00279469	Z951	4	Occurrence - primary diagnosis	Factors influencing health status and contact with health services
-0.00279409	H91	3	Occurrence - primary diagnosis	Ear, nose, or throat diseases
-0.00275892	R074	4	Occurrence - primary diagnosis	Symptoms, signs, and abnormal clinical and laboratory findings, not elsewhere classified
0.00271196	E107	4	Recency - within 365 days	Endocrine, nutritional, and metabolic diseases
-0.00269079	H113	4	Occurrence - primary or secondary diagnosis	Ear, nose, or throat diseases
0.00258304	C1	2	Occurrence - primary or secondary diagnosis	Neoplasms and diseases of the blood and blood-forming organs
-0.0025476	I63	3	Frequency - at least 2 unique dates	Diseases of the circulatory system
0.00253415	H401	4	Occurrence - primary diagnosis	Ear, nose, or throat diseases
0.00252972	H401A	5	Occurrence - primary diagnosis	Ear, nose, or throat diseases
-0.00251758	J0	2	Frequency - at least 2 unique dates	Diseases of the respiratory system
-0.00247413	F100	4	Occurrence - primary or secondary diagnosis	Mental and behavioral disorders
-0.00232472	C4499	5	Occurrence - primary diagnosis	Neoplasms and diseases of the blood and blood-forming organs
0.00230745	M45	3	Occurrence - primary diagnosis	Diseases of the musculoskeletal system and connective tissue
-0.00223522	J451	4	Occurrence - primary or secondary diagnosis	Diseases of the respiratory system
-0.00220167	I6209	5	Occurrence - primary or secondary diagnosis	Diseases of the circulatory system
0.0021901	Z033	4	Occurrence - primary or secondary diagnosis	Factors influencing health status and contact with health services
-0.00213535	A0	2	Recency - within 365 days	Infectious and parasitic diseases
-0.00207877	I62	3	Frequency - at least 2 unique dates	Diseases of the circulatory system
0.00205524	E1029	5	Occurrence - primary or secondary diagnosis	Endocrine, nutritional, and metabolic diseases
-0.00202168	S619	4	Occurrence - primary diagnosis	Injury, poisoning and certain other consequences of external causes
-0.001962	M161	4	Frequency - at least 4 unique dates	Diseases of the musculoskeletal system and connective tissue
-0.00194068	J410	4	Occurrence - primary or secondary diagnosis	Diseases of the respiratory system
-0.00186857	H400	4	Recency - within 365 days	Ear, nose, or throat diseases
-0.00186177	K808	4	Occurrence - primary or secondary diagnosis	Diseases of the digestive system
-0.00177752	Z089	4	Recency - within 180 days	Factors influencing health status and contact with health services
0.00175876	T845	4	Frequency - at least 2 unique dates	Injury, poisoning and certain other consequences of external causes
0.00168361	L2	2	Frequency - at least 3 unique dates	Diseases of the skin and subcutaneous tissue
0.00165131	R1199	5	Occurrence - primary or secondary diagnosis	Symptoms, signs, and abnormal clinical and laboratory findings, not elsewhere classified
-0.00151903	E049	4	Occurrence - primary diagnosis	Endocrine, nutritional, and metabolic diseases
0.00149396	M160	4	Frequency - at least 3 unique dates	Diseases of the musculoskeletal system and connective tissue
-0.00149229	Z9219	5	Occurrence - primary or secondary diagnosis	Factors influencing health status and contact with health services
0.00146029	J44	3	Occurrence - primary diagnosis	Diseases of the respiratory system
-0.00145233	M72	3	Recency - within 180 days	Diseases of the musculoskeletal system and connective tissue
-0.00138732	R778	4	Frequency - at least 2 unique dates	Symptoms, signs, and abnormal clinical and laboratory findings, not elsewhere classified
0.00134003	K5299	5	Frequency - at least 2 unique dates	Diseases of the digestive system
0.0013365	M10	3	Occurrence - primary diagnosis	Diseases of the musculoskeletal system and connective tissue
0.00130162	J449	4	Recency - within 365 days	Diseases of the respiratory system
-0.00130099	H250	4	Recency - within 90 days	Ear, nose, or throat diseases
-0.00129464	K80	3	Occurrence - primary or secondary diagnosis	Diseases of the digestive system
-0.00129411	G47	3	Occurrence - primary or secondary diagnosis	Diseases of the nervous system
0.00117912	K6	2	Duration - at least 7 days	Diseases of the digestive system
0.00112548	I420	4	Occurrence - primary diagnosis	Diseases of the circulatory system
-0.00107791	G4	2	Frequency - at least 2 unique dates	Diseases of the nervous system
0.00102843	M06	3	Occurrence - primary or secondary diagnosis	Diseases of the musculoskeletal system and connective tissue
-0.00100642	M542	4	Occurrence - primary or secondary diagnosis	Diseases of the musculoskeletal system and connective tissue
-0.000954245	H400	4	Occurrence - primary diagnosis	Ear, nose, or throat diseases
-0.000898378	K566	4	Occurrence - primary diagnosis	Diseases of the digestive system
0.000829849	F102	4	Occurrence - primary diagnosis	Mental and behavioral disorders
-0.000771797	G473	4	Occurrence - primary or secondary diagnosis	Diseases of the nervous system
-0.000769935	H11	3	Occurrence - primary diagnosis	Ear, nose, or throat diseases
-0.000752593	S06	3	Frequency - at least 3 unique dates	Injury, poisoning and certain other consequences of external causes
0.000748382	B9	2	Occurrence - primary or secondary diagnosis	Infectious and parasitic diseases
0.000644835	K20	3	Frequency - at least 2 unique dates	Diseases of the digestive system
-0.000627955	I2599	5	Recency - within 365 days	Diseases of the circulatory system
-0.000605438	M18	3	Occurrence - primary diagnosis	Diseases of the musculoskeletal system and connective tissue
0.000599654	I859	4	Occurrence - primary or secondary diagnosis	Diseases of the circulatory system
-0.000589327	G56	3	Occurrence - primary diagnosis	Diseases of the nervous system
0.000585312	K269	4	Occurrence - primary diagnosis	Diseases of the digestive system
-0.000579156	K350	4	Occurrence - primary diagnosis	Diseases of the digestive system
0.000530126	K703	4	Occurrence - primary or secondary diagnosis	Diseases of the digestive system
0.000503443	I4899	5	Recency - within 180 days	Diseases of the circulatory system
0.000423524	I442	4	Occurrence - primary or secondary diagnosis	Diseases of the circulatory system
-0.000393903	I259	4	Recency - within 365 days	Diseases of the circulatory system
-0.000378875	I2109	5	Occurrence - primary diagnosis	Diseases of the circulatory system
0.000292268	K529	4	Frequency - at least 2 unique dates	Diseases of the digestive system
-0.000287355	Z080	4	Recency - within 365 days	Factors influencing health status and contact with health services
-0.000278987	Z510	4	Duration - at least 7 days	Factors influencing health status and contact with health services
-0.000241371	S05	3	Frequency - at least 2 unique dates	Injury, poisoning and certain other consequences of external causes
0.000200877	M171	4	Duration - at least 7 days	Diseases of the musculoskeletal system and connective tissue
-0.000145314	F067	4	Occurrence - primary diagnosis	Mental and behavioral disorders
-0.000117864	E119	4	Recency - within 365 days	Endocrine, nutritional, and metabolic diseases
0.000108199	I429	4	Occurrence - primary or secondary diagnosis	Diseases of the circulatory system
9.84903e-05	F339	4	Occurrence - primary or secondary diagnosis	Mental and behavioral disorders
-7.71003e-05	S5250	5	Frequency - at least 3 unique dates	Injury, poisoning and certain other consequences of external causes
6.31647e-05	I489	4	Occurrence - primary diagnosis	Diseases of the circulatory system
2.97834e-05	I639	4	Frequency - at least 4 unique dates	Diseases of the circulatory system
-1.0648e-05	Z010	4	Frequency - at least 2 unique dates	Factors influencing health status and contact with health services
7.44615e-06	I48	3	Occurrence - primary diagnosis	Diseases of the circulatory system
2.01012e-06	K5909	5	Occurrence - primary or secondary diagnosis	Diseases of the digestive system
