# Supplementary material for: Development and validation of a multi-dimensional diagnosis-based comorbidity index that improves prediction of death in men with prostate cancer: Nationwide, population-based register study
Source: PLoS One. 2024 Jan 18;19(1):e0296804. doi: 10.1371/journal.pone.0296804 (PMC10796041; doi:10.1371/journal.pone.0296804)
Supplement: S3 Table — (XLSX) [file pone.0296804.s005.xlsx]

## Sheet: S3 Table
S3 Table. Exploratory analysis assessing the impact on the C-index of of size of lookback for the Charlson comorbidity index and the multi-dimensional diagnosis-based comorbidity index (MDCI), alone or in combination with the drug comorbidity index. Analyses were performed in the development dataset using 10 years of follow-up for mortality. DCI=Drug comorbidity index. CI=Confidence interval.
C-index and corresponding bottstrap confidence interval (CI)
Lookback (years)* for CCI and MDCI	Variables	C-index	95% CI (bootstrap)
1	DCI	0.701	(0.708 - 0.712)
1	CCI	0.599	(0.597 - 0.601)
1	CCI and DCI	0.715	(0.713 - 0.717)
5	CCI	0.654	(0.652 - 0.655)
5	CCI and DCI	0.721	(0.719 - 0.723)
10	CCI	0.668	(0.666 - 0.670)
10	CCI and DCI	0.724	(0.722 - 0.725)
1	MDCI**	0.637	(0.635 - 0.639)
1	MDCI** and DCI	0.722	(0.720 - 0.724)
5	MDCI	0.716	(0.714 - 0.718)
5	MDCI and DCI	0.743	(0.742 - 0.745)
10	MDCI	0.734	(0.732 - 0.735)
10	MDCI and DCI	0.751	(0.749 - 0.752)
*Lookback (in years) indicates the number of years prior to the index date (start of follow-up) that were considered when extracting the ICD-10 codes for the computation of the Charlson comorbidity index (CCI) and MDCI. **Recency included only two out of the three indicators ("within 90 days", "within 180 days"), i.e. did not include the indicator for "within 365 days" since it is equal to occure…
