# Supplementary material for: Development and validation of a multi-dimensional diagnosis-based comorbidity index that improves prediction of death in men with prostate cancer: Nationwide, population-based register study
Source: PLoS One. 2024 Jan 18;19(1):e0296804. doi: 10.1371/journal.pone.0296804 (PMC10796041; doi:10.1371/journal.pone.0296804)
Supplement: S4 Table — (XLSX) [file pone.0296804.s006.xlsx]

## Sheet: S4 Table
S4 Table. Pearson correlation coefficient between the multi-dimensional diagnosis-based comorbidity indices (MDCIs), and pearson correlation coefficient between the MDCIs and the drug comorbidity index (DCI).
MDCI developed using	Development cohort	Validation cohort	Validation cohort
		Comparison men	Men with prostate cancer
1 vs 5 years of follow-up	0.94	0.94	0.92
1 vs 10 years of follow-up	0.93	0.92	0.90
5 vs 10 years of follow-up	0.99	0.99	0.98
1 year of follow-up vs DCI	0.60	0.60	0.51
5 years of follow-up vs DCI	0.61	0.60	0.51
10 years of follow-up vs DCI	0.64	0.63	0.55
